# Supplementary material for: Adipose HuR protects against diet-induced obesity and insulin resistance
Source: Nat Commun. 2019 May 30;10:2375. doi: 10.1038/s41467-019-10348-0 (PMC6542850; doi:10.1038/s41467-019-10348-0)
Supplement: Supplementary file 4 — Supplementary Data 1 [file 41467_2019_10348_MOESM4_ESM.xlsx]

## Sheet: up_Test_vs_Control
#log2FC >= 0.585 #p-value cut-off <= 0.05 #q-value cut-off <= 1.00 #Gene biotype: protein_coding #Condition pair: up_Test_vs_Control Column A: Track_id, The database name in gene level. Column B: Gene_Name, The name of gene. Column C: Locus, The genomic coordinates of gene. Column D: Strand, Strand of the gene. Column E: Gene_Type, The biological type of gene. Column F: log2FC, if the comparison …
Annotation					DE Statistic				FPKM
Track_id	Gene_Name	Locus	Strand	Gene_Type	log2FC	Fold_Change	p_value	q_value	Test_FPKM	Control_FPKM	162	165	193	196	210	227
ENSMUSG00000027656.7	Wisp2	chr2:163820861-163833146	+	protein_coding	2.50525	5.67749	0.0269853	0.589478	5.31693	2.81167	22.7748	3.7298	88.808	4.78421	11.6505	28.6642
ENSMUSG00000018822.7	Sfrp5	chr19:42197971-42202252	-	protein_coding	2.49817	5.64967	0.000454445	0.355424	7.97825	5.48009	321.364	38.9919	188.631	46.3659	45.9432	261.316
ENSMUSG00000028238.6	Atp6v0d2	chr4:19876841-19922605	-	protein_coding	2.45126	5.46894	0.0347514	0.619695	4.0899	1.63864	21.9538	2.5113	5.05408	1.58281	2.32871	34.5339
ENSMUSG00000049723.14	Mmp12	chr9:7344381-7369499	+	protein_coding	2.37904	5.20191	0.0438099	0.625833	3.71302	1.33398	14.1194	2.19991	3.83769	1.79765	0.789662	29.8332
ENSMUSG00000023945.6	Slc5a7	chr17:54273594-54299034	-	protein_coding	2.36422	5.14873	0.00826551	0.517301	3.25799	0.893772	10.7092	2.00418	11.3243	0.625925	0.313196	5.06689
ENSMUSG00000026691.10	Fmo3	chr1:162953800-162984528	-	protein_coding	2.24252	4.73224	0.0295626	0.600159	3.74136	1.49884	13.4789	0.436222	6.38417	3.24467	2.70271	21.3743
ENSMUSG00000006221.7	Hspb7	chr4:141420779-141425311	+	protein_coding	2.12661	4.36691	6.28326e-05	0.224809	4.52918	2.40257	23.286	4.13631	23.4527	4.98452	3.809	19.7288
ENSMUSG00000029816.10	Gpnmb	chr6:49036546-49070929	+	protein_coding	2.10579	4.30435	0.0491984	0.636778	5.31596	3.21017	44.4816	6.28309	14.5825	8.91135	9.98043	88.1901
ENSMUSG00000030789.9	Itgax	chr7:128129547-128150657	+	protein_coding	1.53119	2.89025	0.0432338	0.624983	3.27175	1.74056	10.2974	2.39893	3.96099	1.76986	2.96352	15.0746
ENSMUSG00000059201.12	Lep	chr6:29060220-29073877	+	protein_coding	1.48979	2.80848	0.0279234	0.594212	8.24729	6.7575	401.306	154.942	271.572	126.547	62.6791	254.862
ENSMUSG00000024006.16	Stk38	chr17:28970885-29007945	-	protein_coding	1.48528	2.79971	0.00221356	0.437125	5.17787	3.69259	28.7597	11.1894	46.9406	12.0658	12.5713	32.2465
ENSMUSG00000040035.14	Disp2	chr2:118779719-118811293	+	protein_coding	1.47401	2.77792	0.0059192	0.503309	1.61329	0.139281	1.87851	0.0823883	1.29747	0.202759	0.0261758	3.33038
ENSMUSG00000025940.6	Tmem70	chr1:16665207-16678275	+	protein_coding	1.42432	2.68388	0.000258218	0.355424	4.52634	3.10203	23.3735	8.55667	19.951	7.67931	6.63163	22.9647
ENSMUSG00000026621.13	Marc1	chr1:184786767-184811313	-	protein_coding	1.34474	2.53985	0.0107908	0.534051	3.82557	2.48083	18.0812	6.44458	11.3411	3.87332	3.79453	11.1026
ENSMUSG00000035783.8	Acta2	chr19:34241090-34255336	-	protein_coding	1.21328	2.31864	0.0355207	0.620131	7.69417	6.48089	135.191	117.663	296.565	72.8725	80.288	218.177
ENSMUSG00000000317.11	Bcl6b	chr11:70224128-70229798	-	protein_coding	1.15915	2.23325	0.0263718	0.587403	3.16259	2.00344	8.2829	4.21252	10.4778	3.29994	1.87593	5.73845
ENSMUSG00000032220.10	Myo1e	chr9:70207350-70399766	+	protein_coding	1.15375	2.22491	0.0186073	0.581268	3.17529	2.02154	9.4411	3.19681	5.05466	3.33702	2.67722	10.6609
ENSMUSG00000020695.14	Mrc2	chr11:105292643-105351139	+	protein_coding	1.15164	2.22166	0.00486578	0.503309	3.80675	2.65511	12.2117	4.94726	12.2657	4.20258	7.0774	14.6368
ENSMUSG00000037315.15	Jade3	chrX:20425688-20519939	+	protein_coding	1.15056	2.21999	0.000469656	0.355424	2.39958	1.24902	3.98234	1.30305	4.15249	1.68698	1.16975	4.72246
ENSMUSG00000032035.15	Ets1	chr9:32636221-32757820	+	protein_coding	1.14727	2.21494	0.0391086	0.622765	3.48575	2.33848	12.6736	4.15517	5.66885	4.24807	3.78208	14.4174
ENSMUSG00000029581.14	Fscn1	chr5:142960343-142973185	+	protein_coding	1.08196	2.11692	0.0133913	0.548026	4.38008	3.29812	22.4088	11.1397	23.6076	7.80016	7.90837	14.6733
ENSMUSG00000032425.15	Zfp949	chr9:88548020-88571061	+	protein_coding	1.06676	2.09473	0.00264954	0.437125	3.41462	2.34786	8.40005	4.05144	11.9832	4.56244	3.69513	8.93574
ENSMUSG00000042331.13	Specc1	chr11:61956763-62223013	+	protein_coding	1.06284	2.08903	0.00723003	0.509568	1.97527	0.912435	2.31849	0.919237	2.6267	1.10277	0.652303	4.05119
ENSMUSG00000050315.13	Synpo2	chr3:123076519-123236149	-	protein_coding	1.05963	2.08439	0.0100096	0.53056	5.21907	4.15944	28.596	20.8944	41.8482	14.0252	16.3458	39.7494
ENSMUSG00000072596.4	Ear2	chr14:44102654-44103534	+	protein_coding	1.03051	2.04274	0.030884	0.605666	5.61214	4.58164	50.7147	32.7612	44.0804	24.2009	15.136	49.1959
ENSMUSG00000040283.14	Btnl9	chr11:49165585-49187159	-	protein_coding	1.02036	2.02843	0.0465204	0.636205	5.77154	4.75117	37.3252	26.3621	60.1468	34.8556	18.9081	68.5597
ENSMUSG00000040751.12	Lat2	chr5:134600022-134615025	-	protein_coding	1.0155	2.02161	0.045982	0.636205	2.79391	1.77841	7.82161	2.04926	3.88699	1.76555	3.78722	6.73682
ENSMUSG00000009035.14	Tmem184b	chr15:79360684-79403303	-	protein_coding	1.01524	2.02124	0.0487041	0.636205	4.452	3.43675	20.3994	16.8244	21.6429	7.06971	7.82728	20.6382
ENSMUSG00000052085.6	Dock8	chr19:24999529-25202432	+	protein_coding	0.995074	1.99318	0.0319383	0.610584	4.47886	3.48378	20.63	9.69786	16.2046	7.97093	13.5893	28.7928
ENSMUSG00000040624.17	Plekhg1	chr10:3740364-3967303	+	protein_coding	0.982164	1.97543	0.0240081	0.582564	2.43712	1.45495	3.27751	2.17824	6.6624	1.59229	1.50081	3.84595
ENSMUSG00000027314.6	Dll4	chr2:119325784-119335962	+	protein_coding	0.97235	1.96203	0.0245787	0.586486	3.17619	2.20384	9.94946	4.43403	9.52193	3.113	3.37506	5.41056
ENSMUSG00000007476.18	Lrrc8a	chr2:30237715-30263790	+	protein_coding	0.969359	1.95797	0.0042613	0.497708	4.09171	3.12235	15.3591	6.25404	14.5217	8.43065	8.65259	18.5203
ENSMUSG00000037010.7	Apln	chrX:48025146-48034853	-	protein_coding	0.961667	1.94756	0.00298158	0.4395	2.57029	1.60862	4.28973	2.33666	5.97408	2.13796	1.70878	4.67916
ENSMUSG00000022836.10	Mylk	chr16:34745210-35002420	+	protein_coding	0.957564	1.94203	0.0163908	0.571119	4.52121	3.56365	29.2252	12.8762	19.0473	10.9054	9.00645	18.9819
ENSMUSG00000055322.15	Tns1	chr1:73910231-74124449	-	protein_coding	0.948595	1.92999	0.00471234	0.500635	7.35606	6.40746	161.846	97.4352	174.484	89.5675	67.6109	152.874
ENSMUSG00000041577.5	Prelp	chr1:133910304-133921414	-	protein_coding	0.931985	1.9079	0.00180031	0.4164	8.61324	7.68126	413.588	231.927	359.581	206.719	177.719	400.712
ENSMUSG00000043463.6	Rab9b	chrX:136858147-136868755	-	protein_coding	0.923351	1.89651	0.00782111	0.510775	1.5904	0.667049	2.49412	0.570941	1.47266	0.829842	0.392616	2.16061
ENSMUSG00000048100.13	Taf13	chr3:108571698-108583222	+	protein_coding	0.911603	1.88113	0.0046168	0.500635	2.84475	1.93315	7.34793	3.01976	4.85118	2.82709	2.62023	6.59002
ENSMUSG00000024065.7	Ehd3	chr17:73804841-73832093	+	protein_coding	0.904927	1.87245	0.0160154	0.570769	4.06292	3.15799	17.5246	10.8995	15.8419	6.75164	6.70956	13.9638
ENSMUSG00000028713.17	Cyp4b1	chr4:115624725-115647723	-	protein_coding	0.895567	1.86034	0.0252005	0.587403	6.08997	5.1944	53.2954	28.2399	67.5764	43.5977	36.6466	83.8896
ENSMUSG00000030605.15	Mfge8	chr7:79133768-79149060	-	protein_coding	0.889617	1.85268	0.00653939	0.503309	6.41685	5.52723	101.078	51.6361	74.8304	45.1608	39.3672	79.5777
ENSMUSG00000060981.7	Hist1h4h	chr13:23531050-23531519	+	protein_coding	0.879816	1.84014	0.0483716	0.636205	6.22514	5.34532	67.5732	50.3107	70.4507	47.608	25.9395	84.4472
ENSMUSG00000030317.8	Timp4	chr6:115241892-115252205	-	protein_coding	0.873838	1.83253	0.00905582	0.517301	5.82612	4.95228	64.2961	27.728	55.9663	36.5832	26.4824	48.0909
ENSMUSG00000023905.14	Tnfrsf12a	chr17:23675447-23677449	-	protein_coding	0.871219	1.82921	0.0339951	0.619668	4.03028	3.15906	10.3621	7.64593	16.7867	8.10905	8.04963	20.585
ENSMUSG00000078719.2	Msmp	chr4:43583216-43584494	-	protein_coding	0.869169	1.82661	0.00472266	0.500635	1.68858	0.819408	2.06955	0.736502	2.79948	0.985732	0.593688	1.8717
ENSMUSG00000027111.15	Itga6	chr2:71745616-71858416	+	protein_coding	0.865878	1.82245	0.0309957	0.606692	4.70793	3.84206	27.6763	17.748	23.1509	14.3242	9.26569	24.777
ENSMUSG00000046727.12	Cystm1	chr18:36345619-36402980	+	protein_coding	0.84234	1.79296	0.00570234	0.503309	3.58065	2.73831	9.89418	6.51853	12.7787	5.90997	4.7192	10.4091
ENSMUSG00000016239.11	Lonrf3	chrX:36328353-36362341	+	protein_coding	0.83842	1.78809	0.0244188	0.585456	1.63423	0.795813	1.47901	0.821183	1.9975	0.954652	0.469833	3.02551
ENSMUSG00000079355.5	Ackr4	chr9:104084157-104126933	-	protein_coding	0.827693	1.77485	0.0221592	0.581268	1.69643	0.868736	1.55723	0.559523	2.73803	0.758685	1.22007	2.56136
ENSMUSG00000019874.11	Fabp7	chr10:57784881-57788450	+	protein_coding	0.814016	1.7581	0.00279693	0.437125	1.06362	0.249606	1.06167	0.146741	0.993976	0.0578449	0.385255	1.22131
ENSMUSG00000015468.14	Notch4	chr17:34564268-34588503	+	protein_coding	0.811366	1.75487	0.0112429	0.535252	3.44239	2.63103	10.0997	5.21275	9.7449	6.69326	3.97347	9.77148
ENSMUSG00000068794.7	Col28a1	chr6:7997808-8192617	-	protein_coding	0.796774	1.73721	0.00212442	0.431053	2.00582	1.20904	3.46875	1.31301	3.07477	1.48416	1.15039	2.55748
ENSMUSG00000036040.14	Adamtsl2	chr2:27079379-27108981	+	protein_coding	0.794453	1.73442	0.019627	0.581268	1.25637	0.461917	1.42684	0.375478	0.845777	0.329043	0.429421	2.04365
ENSMUSG00000020038.10	Cry1	chr10:85131700-85185064	-	protein_coding	0.785753	1.72399	0.0462123	0.636205	2.91935	2.1336	5.89893	3.01738	4.81994	3.79447	3.38679	9.78288
ENSMUSG00000109771.1	Gm35315	chr5:110076136-110094420	-	protein_coding	0.783267	1.72102	0.014672	0.563319	1.25433	0.471062	2.03846	0.320776	0.961348	0.465103	0.376302	1.27805
ENSMUSG00000028475.9	Spaar	chr4:43730034-43759462	+	protein_coding	0.763264	1.69733	0.0178279	0.578355	3.03201	2.26874	6.01507	4.47028	8.12146	4.29749	2.86189	7.55223
ENSMUSG00000004933.17	Matk	chr10:81252935-81263365	+	protein_coding	0.761462	1.69521	0.032275	0.612933	1.23521	0.47375	1.21289	0.555307	0.871929	0.339246	0.285767	2.14962
ENSMUSG00000029701.15	Rbm28	chr6:29123576-29165006	-	protein_coding	0.756487	1.68937	0.025814	0.587403	3.97008	3.21359	20.1206	8.10801	11.9798	8.53096	8.19609	13.0399
ENSMUSG00000032085.5	Tagln	chr9:45929619-45936058	-	protein_coding	0.756473	1.68936	0.0118122	0.542908	5.87543	5.11896	51.5253	32.2408	51.1058	35.9412	33.1743	72.9248
ENSMUSG00000015134.15	Aldh1a3	chr7:66390890-66427517	-	protein_coding	0.735922	1.66546	0.026838	0.587895	4.3556	3.61968	18.9969	10.212	16.9217	9.56151	14.685	22.9418
ENSMUSG00000028763.17	Hspg2	chr4:137468769-137570630	+	protein_coding	0.731026	1.65982	0.014828	0.563319	6.81865	6.08762	123.855	83.1529	103.752	63.878	56.6109	108.973
ENSMUSG00000062960.10	Kdr	chr5:75932827-75978458	-	protein_coding	0.724903	1.65279	0.0272058	0.592028	5.21445	4.48955	28.0004	24.1197	40.276	22.4721	18.2264	41.7576
ENSMUSG00000020325.10	Fstl3	chr10:79777272-79782630	+	protein_coding	0.709463	1.6352	0.0471093	0.636205	3.26608	2.55662	6.28315	4.72407	12.0272	5.38852	4.56871	8.38423
ENSMUSG00000030249.15	Abcc9	chr6:142587862-142702315	-	protein_coding	0.705021	1.63017	0.00467323	0.500635	4.00042	3.2954	14.215	8.38172	16.5776	10.2989	7.92737	14.3288
ENSMUSG00000059013.12	Sh2d3c	chr2:32721055-32755512	+	protein_coding	0.693916	1.61767	0.000749466	0.378714	3.2444	2.55048	8.17145	4.96413	8.78913	5.30338	4.34802	8.47982
ENSMUSG00000022579.10	Gpihbp1	chr15:75596628-75599481	+	protein_coding	0.692692	1.6163	0.0395948	0.622765	6.30254	5.60985	74.4371	42.0805	82.4134	65.6962	39.5341	77.1527
ENSMUSG00000042099.15	Kank3	chr17:33810520-33822918	+	protein_coding	0.686902	1.60982	0.0204606	0.581268	5.39671	4.70981	37.9593	27.2119	46.8291	29.191	20.0414	39.125
ENSMUSG00000044317.7	Gpr4	chr7:19212538-19224174	+	protein_coding	0.686869	1.60979	0.00892311	0.517301	3.14042	2.45355	6.80334	5.07137	8.78204	4.72308	3.73	7.98199
ENSMUSG00000027435.8	Cd93	chr2:148436640-148443563	-	protein_coding	0.680091	1.60224	0.00843673	0.517301	5.23043	4.55034	32.7139	22.068	35.2881	20.1668	25.3451	42.2488
ENSMUSG00000015944.9	Gatsl2	chr5:134099711-134144343	+	protein_coding	0.676548	1.59831	0.0136577	0.548026	3.14993	2.47338	6.31727	4.55813	8.19702	4.14957	4.98392	9.39138
ENSMUSG00000034911.8	Ushbp1	chr8:71384272-71395802	-	protein_coding	0.676025	1.59773	0.0468199	0.636205	4.35296	3.67693	16.2497	12.4986	23.7357	14.4493	9.03242	18.999
ENSMUSG00000097187.1	Gm19426	chr2:84742169-84743655	-	protein_coding	0.672731	1.59409	0.0389511	0.622765	2.04111	1.36838	2.92574	2.2225	3.86906	1.5768	1.07252	2.64706
ENSMUSG00000023008.18	Fmnl3	chr15:99317225-99370482	-	protein_coding	0.67048	1.5916	0.0123576	0.542908	3.51055	2.84007	9.58897	7.16539	12.4813	5.83491	5.57848	9.36937
ENSMUSG00000022272.17	Myo10	chr15:25622525-25813673	+	protein_coding	0.670283	1.59138	0.00937785	0.523031	3.45222	2.78194	9.60772	6.77076	10.4675	6.3594	4.68899	9.77895
ENSMUSG00000048376.6	F2r	chr13:95601803-95618487	-	protein_coding	0.667784	1.58863	0.0103248	0.532052	3.10298	2.43519	7.35858	3.61134	8.21035	4.3516	5.41044	7.23871
ENSMUSG00000029648.13	Flt1	chr5:147561604-147726011	-	protein_coding	0.662161	1.58245	0.00564227	0.503309	4.25807	3.59591	16.033	10.8027	17.8639	12.2018	10.3453	20.8022
ENSMUSG00000050919.9	Zfp366	chr13:99184823-99250656	+	protein_coding	0.661714	1.58196	0.018192	0.581268	3.04298	2.38126	6.98763	4.30921	8.96813	4.73085	3.64778	6.03153
ENSMUSG00000027533.10	Fabp5	chr3:10012548-10016607	+	protein_coding	0.66032	1.58043	0.00838074	0.517301	5.48641	4.82609	48.8249	26.7433	42.6077	31.7299	24.1358	40.4681
ENSMUSG00000039943.16	Plcb4	chr2:135659011-136014593	+	protein_coding	0.660038	1.58012	0.000372479	0.355424	3.18756	2.52752	8.36305	4.94387	8.51843	4.81056	4.54994	7.48529
ENSMUSG00000071347.3	C1qtnf9	chr14:60768134-60780869	+	protein_coding	0.6566	1.57636	0.00840684	0.517301	5.06419	4.40759	36.6794	18.7973	33.1672	22.7188	19.3588	28.0877
ENSMUSG00000032125.20	Robo4	chr9:37401897-37415115	+	protein_coding	0.650446	1.56965	0.00174939	0.4164	4.28466	3.63421	17.5757	12.0629	20.124	11.9148	10.3473	17.8673
ENSMUSG00000066319.6	Rtp3	chr9:110984935-110990583	-	protein_coding	0.649689	1.56883	0.0421373	0.622765	2.38535	1.73566	3.20011	2.62787	5.68813	2.52434	1.88885	4.07711
ENSMUSG00000032679.12	Cd59a	chr2:104095801-104115354	+	protein_coding	0.641462	1.55991	0.0141686	0.558506	5.20702	4.56555	41.4898	24.656	35.7835	24.1962	19.5391	31.2453
ENSMUSG00000026437.11	Cdk18	chr1:132112237-132139684	-	protein_coding	0.639993	1.55832	0.0223391	0.581268	1.81031	1.17031	2.55917	1.41574	1.89712	1.36675	0.993869	3.18365
ENSMUSG00000020189.14	Osbpl8	chr10:111164752-111297249	+	protein_coding	0.638675	1.5569	0.0211798	0.581268	3.84195	3.20327	15.1725	7.59087	10.4302	8.22147	8.8629	14.9511
ENSMUSG00000022419.16	Deptor	chr15:55112317-55259271	+	protein_coding	0.633305	1.55111	0.0111313	0.534051	5.09167	4.45836	30.257	23.893	35.698	21.9278	17.6149	33.5655
ENSMUSG00000056492.6	Adgrf5	chr17:43360451-43459557	+	protein_coding	0.625938	1.54321	0.00210951	0.431053	6.4093	5.78336	76.3603	50.5955	90.9079	57.1665	54.6684	85.3577
ENSMUSG00000032735.14	Ablim3	chr18:61799395-61911852	-	protein_coding	0.623012	1.54009	0.0405547	0.622765	4.78869	4.16568	29.7093	17.3364	30.6539	19.3582	14.4857	20.7231
ENSMUSG00000024659.14	Anxa1	chr19:20373428-20390944	-	protein_coding	0.620466	1.53737	0.0451038	0.635656	7.52015	6.89968	225.048	124.421	143.437	102.381	130.288	188.449
ENSMUSG00000024451.8	Arap3	chr18:37972624-37997574	-	protein_coding	0.618346	1.53511	0.0214344	0.581268	4.23409	3.61574	15.1593	11.803	21.454	12.3875	9.74805	17.3673
ENSMUSG00000036144.6	Meox2	chr12:37108540-37179534	+	protein_coding	0.616715	1.53338	0.0337334	0.619668	3.93612	3.3194	14.4247	10.3347	17.2015	9.40094	7.43795	11.7745
ENSMUSG00000037224.15	Zfyve28	chr5:34194893-34288449	-	protein_coding	0.614841	1.53139	0.0200062	0.581268	1.38818	0.773343	1.87958	1.00364	1.33325	0.731341	0.439445	1.6691
ENSMUSG00000029819.6	Npy	chr6:49822710-49829507	+	protein_coding	0.613469	1.52993	0.00390302	0.487195	0.613469	0	0.460569	0	0.758741	0	0	0.394098
ENSMUSG00000033960.5	Jcad	chr18:4634929-4682868	+	protein_coding	0.6133	1.52975	0.00264604	0.437125	4.58604	3.97274	21.986	13.6971	24.5566	16.5241	14.0269	22.5851
ENSMUSG00000069266.5	Hist1h4b	chr13:23757013-23757409	+	protein_coding	0.607573	1.52369	0.0303512	0.602825	2.13617	1.52859	3.34383	2.46592	3.25947	2.05869	1.26519	3.59116
ENSMUSG00000102252.5	Snrpn	chr7:59982495-60140219	-	protein_coding	0.605402	1.5214	0.0423808	0.622765	3.65702	3.05162	13.0022	7.48865	9.72427	9.01855	5.70257	12.3676
ENSMUSG00000040732.18	Erg	chr16:95359169-95586593	-	protein_coding	0.605148	1.52113	0.0233799	0.581961	3.60971	3.00456	12.1537	6.52876	13.1478	7.32227	7.24936	8.77575
ENSMUSG00000048065.8	Cyb5r2	chr7:107748455-107758032	-	protein_coding	0.604975	1.52095	0.0290829	0.597148	1.24568	0.6407	1.16451	0.57414	1.95828	0.718343	0.401059	1.08237
ENSMUSG00000082361.6	Btc	chr5:91357261-91402994	-	protein_coding	0.599184	1.51486	0.0185988	0.581268	3.14636	2.54717	7.23849	4.27767	8.50355	4.29704	6.14248	7.86561
ENSMUSG00000038855.10	Itpkb	chr1:180330485-180424802	+	protein_coding	0.593288	1.50868	0.00321102	0.448875	4.40359	3.8103	17.8419	12.5535	20.7048	13.6262	12.9272	22.1825
ENSMUSG00000042284.10	Itga1	chr13:114953096-115101964	-	protein_coding	0.590187	1.50544	0.00137644	0.407488	3.8747	3.28452	12.7728	9.1441	14.902	8.91302	8.20016	13.4123
ENSMUSG00000074178.2	Gm10638	chr8:86745699-86746603	+	protein_coding	0.589598	1.50483	0.00758098	0.510775	1.34545	0.75585	1.39452	0.47157	1.65196	0.913567	0.709919	1.58389
ENSMUSG00000020154.10	Ptprb	chr10:116275523-116389535	+	protein_coding	0.586604	1.50171	0.00341595	0.448875	5.32341	4.7368	38.111	26.6379	43.9978	25.7531	24.6377	35.4775

## Sheet: down_Test_vs_Control
#log2FC <= -0.585 #p-value cut-off <= 0.05 #q-value cut-off <= 1.00 #Gene biotype: protein_coding #Condition pair: down_Test_vs_Control Column A: Track_id, The database name in gene level. Column B: Gene_Name, The name of gene. Column C: Locus, The genomic coordinates of gene. Column D: Strand, Strand of the gene. Column E: Gene_Type, The biological type of gene. Column F: log2FC, if the comparis…
Annotation					DE Statistic				FPKM
Track_id	Gene_Name	Locus	Strand	Gene_Type	log2FC	Fold_Change	p_value	q_value	Test_FPKM	Control_FPKM	162	165	193	196	210	227
ENSMUSG00000067235.14	H2-Q10	chr17:35470089-35474563	+	protein_coding	-1.66063	0.316301	0.00626419	0.503309	1.30009	2.96072	1.24275	10.3955	1.82007	6.42446	4.577	1.3608
ENSMUSG00000030935.15	Acsm3	chr7:119760923-119787513	+	protein_coding	-1.64797	0.319088	0.010797	0.534051	2.27054	3.91851	3.19773	11.587	4.40435	23.4554	10.2323	3.95156
ENSMUSG00000053522.11	Lgals7	chr7:28863853-28866284	+	protein_coding	-1.59434	0.331174	0.00186266	0.41935	2.51054	4.10488	4.1703	15.8836	6.65007	15.9084	16.8447	3.67806
ENSMUSG00000103037.1	Pcdhgb1	chr18:37680233-37841870	+	protein_coding	-1.54362	0.343024	0.0290309	0.597148	1.04298	2.58659	2.11551	7.06589	0.537832	2.72911	6.20557	0.825847
ENSMUSG00000103585.1	Pcdhgb4	chr18:37720369-37841870	+	protein_coding	-1.52928	0.346449	0.0488319	0.636205	1.0328	2.56208	1.04533	4.04099	0.712079	2.45221	10.8352	1.44579
ENSMUSG00000020186.7	Csrp2	chr10:110919789-110939622	+	protein_coding	-1.52774	0.34682	0.00315665	0.447278	3.49687	5.02461	11.1403	26.9023	9.54338	26.4791	43.9811	10.2402
ENSMUSG00000042258.13	Isl1	chr13:116298281-116309689	-	protein_coding	-1.37822	0.384693	0.00113151	0.392024	0.727234	2.10545	0.660456	3.99471	0.677882	2.43784	3.64107	0.628432
ENSMUSG00000063727.3	Tnfrsf11b	chr15:54250619-54278484	-	protein_coding	-1.33904	0.395284	0.0100549	0.53056	2.8199	4.15894	6.53583	18.9563	7.47687	12.134	20.7482	4.51138
ENSMUSG00000017737.2	Mmp9	chr2:164940780-164955850	+	protein_coding	-1.19065	0.438104	0.0142987	0.559769	2.0334	3.22405	2.64823	9.21231	4.84167	6.93489	9.06798	2.219
ENSMUSG00000031725.8	Ces1f	chr8:93256236-93279747	-	protein_coding	-1.18105	0.441031	0.0223536	0.581268	4.68418	5.86522	20.064	62.3295	28.782	77.6444	38.7695	26.0856
ENSMUSG00000036585.15	Fgf1	chr18:38838673-38929404	-	protein_coding	-1.17158	0.443936	0.00742045	0.510584	4.63312	5.80469	31.7378	62.4076	20.974	46.752	56.6805	20.2405
ENSMUSG00000022132.15	Cldn10	chr14:118787908-118875489	+	protein_coding	-1.16388	0.446309	0.00611629	0.503309	1.7506	2.91449	2.15885	5.07967	2.1319	6.25686	8.71441	2.85138
ENSMUSG00000001604.14	Tcea3	chr4:136247729-136274898	+	protein_coding	-1.15955	0.447652	0.004763	0.500635	1.37051	2.53006	2.3746	4.37766	1.33395	5.27691	4.70868	1.19473
ENSMUSG00000049382.9	Krt8	chr15:101996711-102004342	-	protein_coding	-1.15525	0.448989	0.0191292	0.581268	2.8852	4.04045	5.27832	10.4483	7.62148	20.7376	16.9034	6.45022
ENSMUSG00000060962.12	Dmkn	chr7:30763756-30781063	+	protein_coding	-1.13838	0.454271	0.00775743	0.510775	1.4814	2.61977	2.12443	4.31251	1.86679	4.36087	7.1537	1.43034
ENSMUSG00000042367.12	Gjb3	chr4:127325235-127330844	-	protein_coding	-1.09768	0.467267	0.0103953	0.532563	0.397199	1.49488	0.486013	1.17588	0.421454	2.01268	2.41526	0.0813124
ENSMUSG00000091228.1	Gm20390	chr11:93949819-93968293	-	protein_coding	-1.07638	0.474217	0.0331128	0.619668	1.5102	2.58659	2.22683	2.83506	1.68796	6.27347	6.76973	1.66472
ENSMUSG00000055809.7	Dnaaf3	chr7:4522933-4532453	-	protein_coding	-1.06403	0.478295	0.0425221	0.622765	0.481851	1.54588	0.456974	0.833669	0.289941	2.17495	3.27573	0.449216
ENSMUSG00000053070.5	9230110C19Rik	chr9:8021672-8042823	-	protein_coding	-1.06217	0.478912	0.00887279	0.517301	1.04527	2.10744	0.946309	3.0523	0.993991	4.702	2.46322	1.26485
ENSMUSG00000056133.4	Gm9992	chr17:7363712-7385305	-	protein_coding	-1.0461	0.484276	0.0486322	0.636205	1.59186	2.63796	1.28437	5.34401	3.68158	6.74088	3.9109	1.56114
ENSMUSG00000001247.16	Lsr	chr7:30957770-30973464	-	protein_coding	-1.02547	0.49125	0.0161818	0.571119	2.72785	3.75331	5.37272	9.12326	5.63963	12.0215	17.6037	5.87102
ENSMUSG00000045502.6	Hcar2	chr5:123863570-123865499	-	protein_coding	-1.01807	0.493777	0.0069348	0.503309	2.92502	3.94309	8.4511	17.1698	5.86575	12.8507	13.4591	5.75123
ENSMUSG00000036502.14	Tmem255a	chrX:38196573-38252439	-	protein_coding	-0.996462	0.501228	0.00195819	0.427756	0.979765	1.97623	0.845663	2.43913	1.02037	2.7979	3.66357	1.05699
ENSMUSG00000036098.15	Myrf	chr19:10208272-10240748	-	protein_coding	-0.9807	0.506734	0.0216572	0.581268	2.32032	3.30102	3.68143	6.62305	4.24683	7.94597	13.0398	4.07203
ENSMUSG00000020911.14	Krt19	chr11:100140810-100148665	-	protein_coding	-0.977743	0.507773	0.029	0.597148	3.7161	4.69385	10.697	18.2248	15.891	26.1255	32.2451	10.488
ENSMUSG00000028773.8	Fabp3	chr4:130308595-130315463	+	protein_coding	-0.973563	0.509247	0.0377513	0.622765	0.599595	1.57316	0.251641	1.11623	0.815544	3.1245	2.01835	0.531094
ENSMUSG00000006369.14	Fbln1	chr15:85205949-85286535	+	protein_coding	-0.966375	0.51179	0.00159835	0.4164	4.15839	5.12477	16.034	33.9784	15.179	31.1257	36.7985	19.6602
ENSMUSG00000031673.6	Cdh11	chr8:102632095-102785642	-	protein_coding	-0.949729	0.51773	0.0255632	0.587403	2.15016	3.09989	3.1777	5.93003	4.11084	6.48052	11.1566	3.09599
ENSMUSG00000016458.14	Wt1	chr2:105126529-105173616	+	protein_coding	-0.944909	0.519462	0.0398078	0.622765	1.7223	2.66721	1.9536	3.56551	2.52681	8.40197	4.97063	2.44871
ENSMUSG00000043110.2	Lrrn4	chr2:132868305-132880891	-	protein_coding	-0.938837	0.521653	0.0354261	0.620131	4.32366	5.26249	15.643	28.8589	21.4718	33.2961	54.2316	20.4675
ENSMUSG00000022181.16	C6	chr15:4727175-4814967	+	protein_coding	-0.931368	0.524361	0.041234	0.622765	3.40846	4.33983	7.92216	15.9888	14.3797	18.4995	24.0649	7.72419
ENSMUSG00000027500.10	Stmn2	chr3:8509360-8561606	+	protein_coding	-0.927932	0.525611	0.0421604	0.622765	1.92167	2.84961	2.37054	6.6331	2.65855	3.94221	8.92723	3.40997
ENSMUSG00000025479.9	Cyp2e1	chr7:140763739-140774987	+	protein_coding	-0.925701	0.526425	0.0150733	0.565808	9.21996	10.1457	535.639	1216.26	702.859	1362.91	874.542	560.416
ENSMUSG00000027360.5	Hdc	chr2:126593667-126619299	-	protein_coding	-0.907947	0.532943	0.0484157	0.636205	0.845727	1.75367	0.718082	1.43846	1.08972	2.14404	4.00175	0.616726
ENSMUSG00000061451.13	Tmem151a	chr19:5070859-5085531	-	protein_coding	-0.896886	0.537045	0.0169056	0.572007	1.8948	2.79169	2.17538	4.99868	3.15699	5.10116	8.07148	2.89586
ENSMUSG00000090667.2	Gm765	chr6:98235708-98342754	-	protein_coding	-0.896065	0.537351	0.00588655	0.503309	0.848802	1.74487	0.687784	2.29956	0.546966	2.19659	2.56967	1.23742
ENSMUSG00000027840.5	Wnt2b	chr3:104945272-104961921	-	protein_coding	-0.894199	0.538046	0.0178243	0.578355	3.38618	4.28038	8.47298	14.9359	8.00696	20.0857	20.8378	12.3957
ENSMUSG00000042985.7	Upk3b	chr5:136038496-136046487	+	protein_coding	-0.886253	0.541018	0.0179186	0.578355	5.35087	6.23713	33.6639	60.1572	41.2748	71.6639	95.5874	45.3833
ENSMUSG00000039457.3	Ppl	chr16:5086291-5132481	-	protein_coding	-0.880786	0.543072	0.035216	0.620131	3.14448	4.02527	7.31711	10.2515	8.65496	17.1685	20.1178	7.61049
ENSMUSG00000044646.14	Zbtb7c	chr18:75820178-76148561	+	protein_coding	-0.878156	0.544062	0.00926454	0.520402	1.63022	2.50838	2.24808	5.21944	1.91061	3.44355	5.66511	2.1378
ENSMUSG00000030137.8	Tuba8	chr6:121210696-121226854	+	protein_coding	-0.876232	0.544789	0.00179255	0.4164	0.273743	1.14997	0.113651	1.25702	0.24091	0.948352	1.48501	0.278572
ENSMUSG00000027574.15	Nkain4	chr2:180934772-180954699	-	protein_coding	-0.87021	0.547067	0.00992637	0.53056	4.04713	4.91734	14.598	23.5989	17.0177	28.7876	36.6572	15.0751
ENSMUSG00000026773.19	Pfkfb3	chr2:11471433-11554077	-	protein_coding	-0.863836	0.54949	0.0234693	0.581961	4.80691	5.67075	23.1468	41.2025	33.6096	47.1664	64.0297	25.2431
ENSMUSG00000026840.14	Lamc3	chr2:31887291-31946539	+	protein_coding	-0.859997	0.550954	0.0150548	0.565808	2.29588	3.15587	3.75662	7.41957	5.18351	7.12333	9.35172	3.02577
ENSMUSG00000048387.8	Osr1	chr12:9570116-9581500	+	protein_coding	-0.858765	0.551424	0.00684311	0.503309	4.81438	5.67314	23.8106	60.4976	27.5717	44.9329	46.0298	30.4226
ENSMUSG00000026576.12	Atp1b1	chr1:164437109-164458355	-	protein_coding	-0.845093	0.556675	0.0426769	0.622765	3.36466	4.20975	10.3416	13.288	8.36977	25.9232	15.4696	9.2845
ENSMUSG00000058669.7	Nkx2-9	chr12:56611389-56613284	-	protein_coding	-0.831211	0.562057	0.000844414	0.392024	0.0740213	0.905233	0.050931	0.903344	0	0.686255	1.04676	0.109874
ENSMUSG00000022203.7	Efs	chr14:54916535-54926126	-	protein_coding	-0.830715	0.56225	7.03417e-05	0.224809	1.75253	2.58325	2.48231	5.32271	2.36652	4.92471	4.74557	2.2632
ENSMUSG00000038725.12	Pkhd1l1	chr15:44457553-44601369	+	protein_coding	-0.827821	0.56338	0.0251128	0.587403	2.96756	3.79538	5.64603	11.094	6.58062	11.3669	16.8955	8.49971
ENSMUSG00000046722.14	Cdc42se1	chr3:95228732-95236409	+	protein_coding	-0.814981	0.568416	0.0209378	0.581268	3.08607	3.90105	8.36693	16.3645	6.96589	16.161	10.189	7.20663
ENSMUSG00000047139.9	Cd24a	chr10:43578284-43584265	+	protein_coding	-0.804708	0.572478	0.0387318	0.622765	3.05101	3.85572	7.75989	11.6024	9.02634	17.8216	11.7924	5.4818
ENSMUSG00000042357.2	Gjb5	chr4:127354809-127358181	-	protein_coding	-0.801664	0.573687	0.0304456	0.603083	1.51364	2.31531	1.88325	3.48822	1.79621	2.96648	5.9255	1.88738
ENSMUSG00000001583.13	Tnk1	chr11:69851005-69858730	-	protein_coding	-0.793929	0.576771	0.00548797	0.503309	0.495335	1.28926	0.615473	1.54627	0.411475	1.65307	1.16106	0.228455
ENSMUSG00000042340.6	Ctf1	chr7:127712736-127718192	+	protein_coding	-0.792409	0.577379	0.0151597	0.566345	1.19236	1.98477	1.41374	3.51047	1.53377	3.30625	2.19228	0.951404
ENSMUSG00000044017.16	Adgrd1	chr5:129096750-129204599	+	protein_coding	-0.792223	0.577454	0.0267136	0.587403	4.11503	4.90725	15.4304	26.5865	17.1128	23.0448	39.7351	16.4825
ENSMUSG00000028871.7	Rspo1	chr4:124986430-125009099	+	protein_coding	-0.788984	0.578751	0.0171933	0.576581	4.66974	5.45873	20.2215	35.5122	27.2476	43.3005	51.5866	26.5068
ENSMUSG00000024247.14	Pkdcc	chr17:83215292-83225070	+	protein_coding	-0.779041	0.582754	0.0163556	0.571119	2.97651	3.75556	6.5819	9.83003	7.04034	12.214	16.2164	6.99849
ENSMUSG00000044177.4	Wfikkn2	chr11:94235956-94246005	-	protein_coding	-0.774085	0.584759	0.00847128	0.517301	0.619245	1.39333	0.504753	2.1502	0.506242	1.1591	1.66497	0.599094
ENSMUSG00000037157.8	Il22ra1	chr4:135728172-135752140	+	protein_coding	-0.766113	0.587999	0.0104731	0.534051	0.323224	1.08934	0.310504	1.31875	0.149847	0.713672	1.42431	0.299637
ENSMUSG00000062309.8	Rpp25	chr9:57504026-57505448	+	protein_coding	-0.764409	0.588694	0.00153947	0.4164	1.47589	2.24029	1.91003	3.68377	2.01879	3.55089	3.94875	1.44978
ENSMUSG00000026090.16	2010300C02Rik	chr1:37611677-37720085	-	protein_coding	-0.758568	0.591083	0.0203379	0.581268	1.20142	1.95999	0.90067	2.67324	1.17614	3.36192	2.67554	1.94035
ENSMUSG00000067276.5	Capn6	chrX:143802231-143827414	-	protein_coding	-0.75841	0.591148	0.0289874	0.597148	0.533533	1.29194	0.441757	1.15938	0.595629	1.06854	2.28659	0.318269
ENSMUSG00000021087.18	Rtn1	chr12:72211752-72409054	-	protein_coding	-0.749786	0.594692	0.0338001	0.619668	1.73972	2.4895	2.44444	3.78786	2.1955	3.76144	6.76899	2.38425
ENSMUSG00000049281.16	Scn3b	chr9:40269217-40291618	+	protein_coding	-0.749586	0.594774	0.010956	0.534051	0.683855	1.43344	0.729128	1.48968	0.507149	1.36226	2.35008	0.590739
ENSMUSG00000031112.10	Stk26	chrX:50841047-50893097	+	protein_coding	-0.748898	0.595058	0.020995	0.581268	1.73654	2.48544	2.05269	3.58124	2.60778	4.33701	6.18284	2.35995
ENSMUSG00000020607.7	Fam84a	chr12:14146830-14152054	-	protein_coding	-0.744957	0.596686	0.00559227	0.503309	1.54876	2.29372	2.00369	3.87808	2.26249	3.41167	4.47749	1.55544
ENSMUSG00000022505.8	Emp2	chr16:10281749-10313968	-	protein_coding	-0.740857	0.598384	0.0401848	0.622765	3.4042	4.14506	7.90398	18.1264	13.7624	16.4907	15.5546	8.02727
ENSMUSG00000040428.19	Plekha4	chr7:45526330-45554229	+	protein_coding	-0.739597	0.598907	0.0404237	0.622765	1.29468	2.03428	1.27872	2.07198	1.53901	3.07614	4.48873	1.55188
ENSMUSG00000035403.10	Crb2	chr2:37776249-37799103	+	protein_coding	-0.737917	0.599604	0.0195699	0.581268	0.987472	1.72539	0.987012	1.6911	1.02227	2.15072	3.26424	0.93971
ENSMUSG00000029859.6	Epha1	chr6:42358487-42373268	-	protein_coding	-0.736899	0.600028	0.0125265	0.54322	0.620259	1.35716	0.738581	1.23444	0.49987	2.10465	1.42357	0.392841
ENSMUSG00000040564.14	Apoc1	chr7:19689481-19692660	-	protein_coding	-0.735833	0.600471	0.00908904	0.517301	5.57781	6.31364	48.3044	77.4108	55.5182	79.3039	78.9228	38.1009
ENSMUSG00000025885.18	Myo5b	chr18:74440936-74771493	+	protein_coding	-0.72921	0.603234	0.0382848	0.622765	1.10542	1.83463	0.83271	3.10565	0.92432	1.9822	2.70609	1.82437
ENSMUSG00000038670.11	Mybpc2	chr7:44501699-44524656	-	protein_coding	-0.721258	0.606568	0.005547	0.503309	0.39476	1.11602	0.223406	1.16265	0.254719	0.922802	1.44874	0.480426
ENSMUSG00000030772.6	Dkk3	chr7:112116017-112159057	-	protein_coding	-0.718425	0.607761	0.0479995	0.636205	2.29728	3.01571	3.54767	4.89473	4.21543	7.4227	9.65464	4.00695
ENSMUSG00000027346.15	Gpcpd1	chr2:132529082-132587729	-	protein_coding	-0.713355	0.6099	0.0251132	0.587403	3.0342	3.74756	6.02123	9.61319	7.93597	13.7234	14.507	7.76203
ENSMUSG00000063354.6	Slc39a4	chr15:76612385-76616852	-	protein_coding	-0.710706	0.611021	0.0272622	0.592028	0.958825	1.66953	1.21494	1.74551	0.613904	1.97961	2.93509	1.05431
ENSMUSG00000013584.5	Aldh1a2	chr9:71215789-71296243	+	protein_coding	-0.709872	0.611374	0.0152956	0.567381	3.57009	4.27996	10.1018	16.8498	10.961	15.8324	23.4011	11.6168
ENSMUSG00000040612.13	Ildr2	chr1:166254139-166316823	+	protein_coding	-0.704156	0.613801	0.0253987	0.587403	3.26987	3.97403	9.24248	12.026	8.56103	13.5354	19.4959	8.16385
ENSMUSG00000089960.1	Ugt1a1	chr1:88211959-88218997	+	protein_coding	-0.69088	0.619476	0.0300397	0.601749	1.84539	2.53627	2.9454	3.65186	2.85707	6.01838	4.97881	2.04931
ENSMUSG00000021922.17	Itih4	chr14:30886476-30902353	+	protein_coding	-0.687532	0.620915	0.00438075	0.500635	0.469845	1.15738	0.393954	1.29315	0.550293	1.03387	1.37936	0.229277
ENSMUSG00000025105.9	Bnc1	chr7:81966672-81992292	-	protein_coding	-0.686765	0.621245	0.00580215	0.503309	2.34094	3.02771	3.41438	7.07575	4.35596	6.45011	8.01459	4.50013
ENSMUSG00000023336.6	Wfdc1	chr8:119666365-119688222	+	protein_coding	-0.686107	0.621529	0.0318955	0.610584	2.08407	2.77018	3.33117	4.31907	3.69728	6.17998	7.31309	2.74675
ENSMUSG00000003038.15	Hmgn2	chr4:133964738-133968650	-	protein_coding	-0.680634	0.623891	0.0101189	0.53056	3.53083	4.21146	12.2459	20.5427	9.56462	15.9174	16.4458	10.0336
ENSMUSG00000032739.16	Pram1	chr17:33638056-33645706	+	protein_coding	-0.678015	0.625024	0.0402713	0.622765	0.160633	0.838649	0.0331182	0.516152	0.0771232	0.578221	1.39037	0.255021
ENSMUSG00000041679.9	Lrrc29	chr8:105312265-105326278	-	protein_coding	-0.675922	0.625932	0.0288292	0.597148	0.575622	1.25154	0.507465	1.94268	0.699231	0.97542	1.32196	0.292228
ENSMUSG00000000154.16	Slc22a18	chr7:143473736-143499334	+	protein_coding	-0.664406	0.630948	0.00420635	0.497424	1.7071	2.3715	2.37048	4.07	2.66658	4.23023	4.2258	1.81649
ENSMUSG00000074063.10	Osgin1	chr8:119434124-119446256	+	protein_coding	-0.663971	0.631139	0.022043	0.581268	1.13195	1.79592	0.776093	2.49084	1.25704	2.14667	2.81151	1.62572
ENSMUSG00000034258.4	Flvcr2	chr12:85746539-85813585	+	protein_coding	-0.661813	0.632083	0.0458441	0.636205	1.01233	1.67414	1.33681	2.03711	0.710065	3.09668	1.61219	1.05393
ENSMUSG00000032352.16	Lrrc1	chr9:77430823-77544870	-	protein_coding	-0.655809	0.634719	0.0107064	0.534051	1.70984	2.36565	1.94351	4.02809	2.06399	3.78157	4.69404	2.88138
ENSMUSG00000023972.9	Ptk7	chr17:46564451-46629504	-	protein_coding	-0.65495	0.635097	0.01012	0.53056	1.70383	2.35878	2.43806	3.37711	2.41275	4.26014	4.86142	1.94639
ENSMUSG00000032066.9	Bco2	chr9:50533087-50555181	-	protein_coding	-0.654176	0.635438	0.0236149	0.582248	0.895308	1.54948	0.919095	1.51384	1.16676	2.01143	2.31294	0.547519
ENSMUSG00000023011.7	Faim2	chr15:99497005-99528017	-	protein_coding	-0.653063	0.635929	0.0187331	0.581268	0.32076	0.973823	0.406523	0.663093	0.30527	1.14576	1.12301	0.061276
ENSMUSG00000020684.14	Rasl10b	chr11:83409137-83421039	+	protein_coding	-0.641449	0.641069	0.0134276	0.548026	0.362922	1.00437	0.381704	0.665398	0.272896	1.08958	1.31986	0.209326
ENSMUSG00000016995.17	Matn4	chr2:164389393-164405160	-	protein_coding	-0.639956	0.641733	0.00649223	0.503309	0.46293	1.10289	0.363279	1.28671	0.558596	0.93997	1.23356	0.232393
ENSMUSG00000038486.9	Sv2a	chr3:96181151-96195521	+	protein_coding	-0.639604	0.641889	0.0179003	0.578355	0.660275	1.29988	0.621911	1.23322	0.645043	1.18174	2.06319	0.479392
ENSMUSG00000002588.12	Pon1	chr6:5168090-5193946	-	protein_coding	-0.638091	0.642562	0.012704	0.54322	0.381941	1.02003	0.29299	0.739274	0.201789	1.37946	1.01527	0.423978
ENSMUSG00000051314.11	Ffar2	chr7:30818348-30823775	-	protein_coding	-0.636886	0.643099	0.0227417	0.581268	3.46662	4.10351	9.95162	17.1265	11.0586	19.2462	12.8414	9.23044
ENSMUSG00000074743.4	Thbd	chr2:148404466-148408188	-	protein_coding	-0.634597	0.644121	0.00342026	0.448875	5.68431	6.3189	50.7286	69.2797	52.5085	86.836	81.4205	48.1231
ENSMUSG00000030256.11	Bhlhe41	chr6:145858243-145865558	-	protein_coding	-0.62395	0.648892	0.00642169	0.503309	1.62694	2.25089	2.45619	3.36748	1.82978	4.3165	3.6441	2.01249
ENSMUSG00000034871.2	Fam151a	chr4:106733889-106748292	+	protein_coding	-0.62292	0.649355	0.0396256	0.622765	0.461327	1.08425	0.376613	1.00504	0.243063	0.747341	1.72064	0.525157
ENSMUSG00000020604.13	Arsg	chr11:109473374-109573330	+	protein_coding	-0.616959	0.652044	0.00699055	0.503309	1.58091	2.19787	1.7599	3.53032	2.37658	3.18638	4.0922	1.87297
ENSMUSG00000038859.7	Baiap2l1	chr5:144264526-144358112	-	protein_coding	-0.61605	0.652455	0.0171435	0.576138	1.16115	1.7772	1.05388	2.02681	1.13623	2.2902	3.04359	1.54918
ENSMUSG00000020181.16	Nav3	chr10:109681259-110456204	-	protein_coding	-0.612736	0.653955	0.00207035	0.431053	1.15762	1.77036	1.19916	2.61837	1.38056	2.54534	2.09474	1.12082
ENSMUSG00000049939.6	Lrrc4	chr6:28661831-28831747	-	protein_coding	-0.611799	0.65438	0.0387012	0.622765	0.752053	1.36385	1.10701	1.21886	0.606911	1.72281	1.82186	0.410954
ENSMUSG00000034795.14	Ccdc122	chr14:77036772-77112257	+	protein_coding	-0.610378	0.655025	0.0197751	0.581268	2.32329	2.93367	4.24575	6.44413	4.87115	6.38146	7.11722	3.07011
ENSMUSG00000005836.8	Gata6	chr18:11052510-11085635	+	protein_coding	-0.608769	0.655756	0.0257413	0.587403	3.25146	3.86022	6.83575	14.0538	10.5033	12.144	14.4794	8.58194
ENSMUSG00000045667.14	Smtnl2	chr11:72389164-72411713	-	protein_coding	-0.607169	0.656484	0.00763293	0.510775	1.12176	1.72893	1.37856	1.94732	1.15874	2.74086	2.30356	1.00695
ENSMUSG00000025997.13	Ikzf2	chr1:69531214-69687245	-	protein_coding	-0.601044	0.659277	0.0482078	0.636205	0.460902	1.06195	0.193522	0.994367	0.192358	1.25376	1.02451	0.83231
ENSMUSG00000032232.14	Cgnl1	chr9:71626509-71771602	-	protein_coding	-0.598231	0.660563	0.0143699	0.559769	4.68807	5.2863	22.3516	38.3459	25.0483	43.954	32.6001	27.1615
ENSMUSG00000071103.9	1700029J07Rik	chr8:45953606-45975252	-	protein_coding	-0.595186	0.661959	0.0418298	0.622765	1.36675	1.96193	1.5547	2.1239	1.42941	3.97065	2.80795	1.76347
ENSMUSG00000019842.6	Traf3ip2	chr10:39612934-39655307	+	protein_coding	-0.594666	0.662198	0.0358514	0.620131	2.00075	2.59541	2.54653	4.15261	3.09532	4.65751	6.57248	3.41329
ENSMUSG00000025453.17	Nnt	chr13:119335448-119408997	-	protein_coding	-0.590821	0.663965	0.00530007	0.503309	2.25819	2.84901	3.80992	5.963	3.61311	7.26897	5.49627	3.93418
ENSMUSG00000029847.13	Slc23a4	chr6:34945278-34988404	-	protein_coding	-0.586826	0.665806	0.0106822	0.534051	0.596258	1.18308	0.327129	1.38544	0.550804	1.02351	1.42525	0.678821
