# Supplementary material for: Adipose HuR protects against diet-induced obesity and insulin resistance
Source: Nat Commun. 2019 May 30;10:2375. doi: 10.1038/s41467-019-10348-0 (PMC6542850; doi:10.1038/s41467-019-10348-0)
Supplement: Supplementary file 6 — Source Data [file 41467_2019_10348_MOESM6_ESM.xlsx]

## Sheet: Figure 1
Figure 1a
										N1	N2	N3		N1	N2	N3
										C57					ob/ob
anti-β-actin									EpiWAT	1	0.882	1.225		0.401	0.422	0.654
									IngWAT	1	0.931	1.137		0.472	0.313	0.302
									BAT	1	0.915	1.148		0.365	0.287	0.485
anti-HuR
Figure 1b
										N1	N2	N3		N1	N2	N3
										HFD (0w)					HFD (12w)
									EpiWAT	1	0.91	1.176		0.603	0.742	0.773
									IngWAT	1	0.845	1.184		0.482	0.423	0.663
anti-β-actin									BAT	1	0.93	1.092		0.615	0.723	0.824
anti-HuR
Figure 1d
	N1	N2	N3	N4		N1	N2	N3	N4
		CTR				HuRAKO
EpiWAT	1.32115	0.97786	0.884341	0.857741		0.482691	0.400872	0.443256	0.66615
IngWAT	1.05086	0.917185	0.914718	0.967006		0.279789	0.27331	0.261769	0.2468
BAT	1.04631	0.856708	0.899593	1.24011		0.457342	0.324542	0.378921	0.34214
Figure 1e
anti-β-actin
anti-HuR
Figure 1e		epiWAT				ingWAT				BAT
anti-β-actin
anti-HuR
Figure 1g/f
anti-β-actin
anti-HuR

## Sheet: Figure 2
Figure 2a
	N1	N2	N3	N4	N5	N6	N7	N8	N9	N10			N1	N2	N3	N4	N5	N6	N7	N8	N9	N10
Weeks	CTR																HuRAKO
0	17.5	17.7	15.1	16.6	15.8	14.2	14.9	15.5	14.5	15.1			15.1	18	16.2	16.6	16	16.7	15.8	15.8	16.3	14.5
2	20.8	20.6	19.9	21.2	19.8	17.9	16.9	19.3	19	18			20.4	21.5	21.1	20.8	20.3	20.4	20.4	19.8	20.4	20.3
4	21.9	22.6	22.3	24	23.2	21.2	19	21.3	21.2	22.2			24.9	23.4	22.2	24.7	23	23.4	23.4	23.2	22.6	22.8
6	23.8	24.1	24.5	26	24.8	23.8	21.8	23	23.1	23.2			27.6	25.8	25.1	28.2	25.2	25	25.8	24.8	26.3	25.8
8	25	25.3	25.4	27.8	27.5	25.8	23.2	25	23.5	24.7			29.2	28.3	27	28.9	28.2	28	28.3	28.8	28.2	28.1
10	28.9	25.9	25.4	28.5	28.8	26.5	26.3	26.3	26.4	25.8			31.6	31.4	32.5	33	31.8	30.3	31.4	30.6	30.9	30.3
12	29.5	26	26.2	29.7	30.6	29.6	28.3	28.2	28.5	28.6			33.25	32.6	32.4	34.6	32.9	32.4	32.6	31.9	32.7	31.6
14	29.6	28	26.7	30.8	31.9	31.2	30.4	30.7	29.9	30.9			33.1	33	33.7	36.4	35.7	35.1	34.4	33.5	34.2	32.4
16	30	29.3	28.2	32.3	33.4	31.6	31.7	31.5	31	31.8			37	35.2	36	40	38.6	37.8	37.2	35.5	36.2	33.4
Figure 2c
	fat mass	CTR	HuRAKO
	N1	33.9	41.4
	N2	24.3	48
	N3	27.6	39.9
	N4	25.6	38.2
	N5	26.3	45
	N6	32.6	45.6
	N7	30.5	40
Figure 2d		epiWAT				ingWAT			BAT
		CTR	HuRAKO			CTR	HuRAKO		CTR	HuRAKO
	N1	1.864	2.58			1.21	2.68		0.13	0.12
	N2	1.8	2.5			0.8	1.63		0.2	0.27
	N3	1.63	2.27			0.76	1.135		0.15	0.1
	N4	1.56	2.13			0.69	1.9834		0.105	0.1517
	N5	1.45	2.07			0.62	1.46324		0.11	0.15
Figure 2e		T-CHO				TG			HDL				LDL
		CTR	HuRAKO			CTR	HuRAKO		CTR	HuRAKO			CTR	HuRAKO
	N1	3.34387	4.41113			0.586844	0.549025		6.91409	5.21879			0.659685	0.983503
	N2	2.8033	4.20669			0.408182	0.645528		6.34631	5.27114			0.361471	0.846445
	N3	4.06115	4.70567			0.559458	0.623358		7.56644	5.33557			0.456357	0.869037
	N4	2.85875	4.38688			0.430352	0.842447		4.67114	5.14228			0.46231	0.658179
	N5	3.10352	4.04383			0.498736	0.828102		6.64357	4.9208			0.523749	0.865794

## Sheet: Figure 3
Figure 3b		Percentage（%）					Percentage（%）
epiWAT	cell size(μm2)	CTR	HuRAKO		ingWAT	cell size(μm2)	CTR	HuRAKO
	<1000	5.55556	0.736377			<1000	11.2311	0.671141
	<2000	28.7879	7.36377			<2000	48.1641	26.3982
	<3000	36.3636	20.4713			<3000	31.3175	36.689
	<4000	18.2828	23.8586			<4000	8.20734	22.3714
	<5000	7.07071	21.2077			<5000	0.431965	7.60626
	<6000	1.81818	9.5729			<6000	0.431965	3.80313
	<7000	1.81818	6.92194			<7000	0.215983	1.566
	<8000	0.20202	3.82916			<8000		0.223714
	<9000	0.10101	2.79823			<9000		0.671141
	<10000	0	1.47275
	<11000	0	0.589102
	<12000	0	0.441826
	>12000	0	0.736377
Figure 3c	O2
	N1	N2	N3	N4					N1	N2	N3	N4
	CTR								HuRAKO
6:00	4511.63	5052.63	6222.22	4666.67					4844.44	4489.8	5520	4791.67
6:30	4232.56	5421.05	5111.11	4666.67					4666.67	4000	5200	4166.67
7:00	4279.07	5578.95	5166.67	4615.39					4044.44	4367.35	4720	4083.33
07:30:00	5488.37	4842.1	4444.44	4974.36					3822.22	4204.08	4400	4500
8:00	5116.28	5105.26	4777.78	4102.56					4088.89	3795.92	4160	4583.33
08:30:00	4232.56	4526.32	4444.44	4410.26					3866.67	4040.82	4440	4083.33
9:00	3953.49	4789.47	4722.22	4102.56					4533.33	3591.84	4520	4083.33
09:30:00	3860.47	4526.32	4111.11	4615.39					3822.22	3673.47	4280	4125
10:00	3953.49	4526.32	4611.11	4666.67					3377.78	3265.31	3440	3791.67
10:30:00	4465.12	4631.58	4388.89	4615.39					4177.78	3265.31	3760	4041.67
11:00	4186.05	4526.32	4111.11	4102.56					4311.11	4000	4000	4416.67
11:30:00	4000	4157.9	4888.89	4410.26					3777.78	3755.1	3880	4000
12:00	4186.05	4736.84	5055.56	4410.26					3866.67	3551.02	3640	3708.33
12:30:00	5302.33	5473.68	4166.67	4974.36					3555.56	3510.2	3640	3833.33
13:00	5069.77	5105.26	4388.89	4666.67					3333.33	3510.2	3880	3958.33
13:30:00	4046.51	4684.21	4111.11	4461.54					3688.89	4122.45	3480	3916.67
14:00	4511.63	5315.79	4277.78	4717.95					3822.22	3959.18	3560	4333.33
14:30:00	4093.02	5210.53	5000	4461.54					4044.44	3755.1	4760	3875
15:00	3953.49	4578.95	4111.11	4000					3955.56	3510.2	4120	3458.33
15:30:00	4790.7	4526.32	4277.78	4461.54					3866.67	3387.76	3720	4416.67
16:00	5023.26	4631.58	4888.89	4410.26					3911.11	3959.18	3720	4416.67
16:30:00	3860.47	5105.26	4611.11	4000					3555.56	3795.92	3760	3708.33
17:00	4279.07	4631.58	4388.89	4512.82					4088.89	3551.02	4400	3750
17:30:00	4279.07	4263.16	5055.56	4717.95					4088.89	4000	4080	3666.67
18:00	5348.84	4210.53	5055.56	5333.33					3866.67	4408.16	4440	3958.33
18:30:00	5116.28	5368.42	6000	5128.2					4444.44	4163.27	4600	4541.67
19:00	5953.49	5210.53	6388.89	6000					4577.78	4734.69	4800	5250
19:30:00	6279.07	4789.47	6444.44	6256.41					5155.56	4693.88	5560	5083.33
20:00	6279.07	4368.42	6444.44	5692.31					4933.33	4489.8	5200	5125
20:30:00	5953.49	4842.1	5611.11	5230.77					5333.33	4489.8	6040	4833.33
21:00	5720.93	5631.58	5055.56	5538.46					5466.67	4326.53	5160	5375
21:30:00	5860.47	5052.63	4833.33	5025.64					4711.11	4163.27	5120	5750
22:00	5674.42	4842.1	5555.56	4153.85					4888.89	4081.63	4600	5041.67
22:30:00	6046.51	5631.58	5388.89	4666.67					4888.89	3877.55	4360	3875
23:00	5674.42	5578.95	6500	4820.51					4666.67	4204.08	4800	4875
23:30:00	4697.67	5684.21	5111.11	5025.64					4088.89	3877.55	4640	4625
0:00	4837.21	5421.05	5444.44	5025.64					4266.67	3551.02	4640	4083.33
0:30	5162.79	5210.53	5944.44	5948.72					4311.11	4816.33	4880	4916.67
1:00	5069.77	5000	7111.11	5384.61					4088.89	5510.2	4880	5125
01:30:00	5627.91	4842.1	5166.67	5333.33					4044.44	4367.35	4400	4125
2:00	5674.42	5052.63	5611.11	5025.64					4577.78	4081.63	4680	4333.33
02:30:00	4558.14	4631.58	5111.11	4769.23					4222.22	4408.16	4000	4166.67
3:00	5162.79	4526.32	6222.22	4512.82					4222.22	4285.71	4360	3833.33
03:30:00	5348.84	4789.47	5055.56	4410.26					4533.33	4244.9	4480	4583.33
4:00	4930.23	4684.21	5444.44	5333.33					4088.89	3632.65	4560	5083.33
04:30:00	4790.7	4578.95	5388.89	4871.8					4444.44	4367.35	4640	4833.33
5:00	5627.91	5052.63	6166.67	4974.36					4444.44	4244.9	4520	3833.33
05:30:00	5395.35	4947.37	5111.11	4871.8					4622.22	3959.18	5080	5166.67
6:00	4511.63	5052.63	6222.22	4666.67					4844.44	4489.8	5520	4791.67
6:30	4232.56	5315.79	5611.11	4769.23					3911.11	3877.55	4600	4583.33
7:00	3953.49	5157.9	4833.33	4358.97					4711.11	3551.02	4560	4083.33
07:30:00	3953.49	4315.79	5111.11	4461.54					3777.78	3551.02	3760	3750
8:00	3720.93	4789.47	4611.11	4307.69					3911.11	3714.29	3920	3625
08:30:00	5116.28	4684.21	4500	3846.15					3511.11	4000	4600	4375
9:00	3767.44	5210.53	4166.67	4410.26					3555.56	4040.82	4400	3625
09:30:00	3441.86	4578.95	3777.78	4205.13					3466.67	3510.2	4160	3583.33
10:00	3720.93	4473.68	4111.11	4102.56					3511.11	3265.31	3640	3375
10:30:00	3813.95	4263.16	4111.11	3846.15					3955.56	3755.1	3960	3791.67
11:00	4046.51	4684.21	4944.44	4769.23					3466.67	3346.94	3640	3833.33
11:30:00	3720.93	4210.53	4333.33	4153.85					3600	3265.31	3720	3708.33
12:00	4232.56	4157.9	4111.11	4051.28					3244.44	3714.29	3440	3625
12:30:00	4465.12	4315.79	4055.56	3948.72					4311.11	3224.49	4160	3333.33
13:00	3767.44	4526.32	4388.89	4410.26					4044.44	3469.39	3640	4041.67
13:30:00	3767.44	4473.68	4500	3589.74					3600	3142.86	3640	3250
14:00	3674.42	4473.68	5000	4102.56					3733.33	3306.12	3560	3791.67
14:30:00	3674.42	4263.16	4166.67	3794.87					3555.56	3306.12	4240	3708.33
15:00	3441.86	4210.53	4277.78	4153.85					4088.89	2979.59	4160	3375
15:30:00	3767.44	4842.1	4500	4512.82					3422.22	3102.04	3440	3666.67
16:00	4883.72	4631.58	4444.44	4153.85					3911.11	3551.02	3480	3833.33
16:30:00	4837.21	4263.16	4500	4205.13					3644.44	3387.76	3560	3625
17:00	3953.49	4263.16	4888.89	4461.54					3866.67	3265.31	3680	4125
17:30:00	6046.51	5578.95	4944.44	5076.92					4444.44	5102.04	4800	5208.33
18:00	5906.98	4789.47	6388.89	4717.95					4044.44	4285.71	4360	4583.33
18:30:00	4790.7	5421.05	5111.11	5179.49					4000	4163.27	4120	4291.67
19:00	4790.7	5263.16	5333.33	4923.08					4088.89	4897.96	4040	4458.33
19:30:00	5767.44	5157.9	5277.78	5435.9					5022.22	5020.41	5480	5000
20:00	6232.56	5157.9	6666.67	5230.77					5111.11	5102.04	5520	5000
20:30:00	6465.12	5684.21	7500	5897.44					5600	5183.67	5960	5291.67
21:00	6093.02	5421.05	7055.56	5794.87					5377.78	4979.59	5400	5791.67
21:30:00	5953.49	5421.05	7111.11	5333.33					5200	5020.41	5480	5583.33
22:00	5674.42	5421.05	7111.11	5282.05					5066.67	4489.8	4840	5291.67
22:30:00	5488.37	6105.26	5500	4923.08					5333.33	4571.43	4960	5125
23:00:00	4558.14	6210.53	6166.67	5487.18					6088.89	4408.16	4920	5125
23:30:00	6232.56	5947.37	5944.44	5692.31					4755.56	4163.27	4800	5250
0:00	5395.35	6578.95	5388.89	5333.33					4622.22	4448.98	4560	5041.67
0:30	4837.21	6000	5777.78	5025.64					4888.89	4734.69	4880	4416.67
1:00	4604.65	5736.84	5777.78	4974.36					4844.44	4530.61	4000	4583.33
01:30:00	4418.6	5631.58	5388.89	4974.36					4533.33	4326.53	4840	4333.33
2:00	5906.98	5526.32	6944.44	5128.2					3955.56	4448.98	5160	4083.33
02:30:00	4372.09	5157.9	5166.67	5128.2					4177.78	4489.8	4720	4750
3:00	4883.72	5105.26	5833.33	5487.18					4400	4081.63	3960	4750
03:30:00	4046.51	5210.53	5833.33	5435.9					4800	4081.63	4160	4083.33
4:00	4883.72	5157.9	6222.22	5076.92					4800	4489.8	4400	4375
04:30:00	4883.72	5263.16	6388.89	5128.2					4311.11	4122.45	4440	4458.33
5:00	5860.47	5473.68	5277.78	5435.9					4044.44	4408.16	3640	4416.67
05:30:00	6186.05	5315.79	5222.22	5435.9					4266.67	5387.76	4720	5416.67
06:00:00	5069.77	5210.53	4833.33	4769.23					3822.22	4326.53	4800	4875
Figure 3d	RER
	N1	N2	N3	N4					N1	N2	N3	N4
	CTR								HuRAKO
6:00	0.582	0.544	0.578	0.541					0.599	0.554	0.527	0.672
6:30	0.563	0.6	0.49	0.542					0.536	0.498	0.52	0.649
7:00	0.502	0.588	0.52	0.577					0.518	0.573	0.579	0.631
07:30:00	0.467	0.524	0.471	0.603					0.602	0.534	0.64	0.596
8:00	0.504	0.525	0.497	0.491					0.614	0.502	0.579	0.563
08:30:00	0.484	0.508	0.447	0.483					0.568	0.469	0.517	0.549
9:00	0.517	0.532	0.508	0.541					0.529	0.546	0.52	0.649
09:30:00	0.606	0.555	0.519	0.528					0.558	0.511	0.562	0.627
10:00	0.519	0.54	0.436	0.605					0.618	0.518	0.53	0.596
10:30:00	0.486	0.555	0.518	0.608					0.599	0.452	0.564	0.537
11:00	0.589	0.56	0.561	0.543					0.591	0.465	0.617	0.55
11:30:00	0.618	0.544	0.472	0.469					0.636	0.559	0.62	0.61
12:00	0.516	0.536	0.582	0.544					0.592	0.514	0.535	0.572
12:30:00	0.544	0.566	0.54	0.555					0.522	0.499	0.586	0.555
13:00	0.481	0.623	0.444	0.626					0.553	0.486	0.648	0.557
13:30:00	0.443	0.59	0.482	0.596					0.56	0.499	0.646	0.587
14:00	0.519	0.557	0.485	0.506					0.545	0.563	0.528	0.56
14:30:00	0.55	0.622	0.522	0.601					0.593	0.622	0.615	0.562
15:00	0.61	0.607	0.591	0.523					0.542	0.56	0.579	0.7
15:30:00	0.555	0.523	0.487	0.484					0.476	0.531	0.532	0.646
16:00	0.51	0.504	0.454	0.569					0.584	0.507	0.629	0.556
16:30:00	0.537	0.534	0.569	0.503					0.65	0.619	0.631	0.531
17:00	0.558	0.612	0.549	0.453					0.561	0.607	0.501	0.601
17:30:00	0.581	0.53	0.567	0.557					0.529	0.559	0.559	0.648
18:00	0.59	0.504	0.56	0.566					0.597	0.489	0.556	0.599
18:30:00	0.555	0.464	0.618	0.605					0.58	0.589	0.576	0.601
19:00	0.58	0.518	0.628	0.654					0.625	0.636	0.684	0.693
19:30:00	0.624	0.596	0.67	0.658					0.675	0.662	0.704	0.685
20:00	0.678	0.531	0.662	0.648					0.685	0.662	0.683	0.685
20:30:00	0.636	0.488	0.709	0.621					0.679	0.634	0.667	0.688
21:00	0.648	0.56	0.627	0.588					0.663	0.604	0.664	0.7
21:30:00	0.669	0.649	0.546	0.603					0.68	0.597	0.666	0.653
22:00	0.617	0.605	0.583	0.561					0.72	0.6	0.666	0.692
22:30:00	0.604	0.575	0.636	0.477					0.672	0.578	0.658	0.66
23:00	0.532	0.65	0.574	0.607					0.578	0.545	0.553	0.644
23:30:00	0.606	0.62	0.629	0.531					0.659	0.563	0.639	0.672
0:00	0.555	0.628	0.588	0.568					0.634	0.582	0.59	0.669
0:30	0.577	0.615	0.586	0.564					0.578	0.538	0.607	0.648
1:00	0.541	0.605	0.593	0.629					0.65	0.612	0.606	0.646
01:30:00	0.524	0.577	0.67	0.598					0.633	0.666	0.638	0.663
2:00	0.56	0.534	0.572	0.599					0.58	0.586	0.633	0.614
02:30:00	0.611	0.526	0.595	0.537					0.634	0.599	0.576	0.647
3:00	0.555	0.502	0.543	0.559					0.585	0.571	0.593	0.587
03:30:00	0.58	0.534	0.588	0.52					0.532	0.57	0.651	0.601
4:00	0.608	0.555	0.53	0.522					0.613	0.578	0.613	0.65
04:30:00	0.529	0.534	0.559	0.604					0.657	0.505	0.619	0.672
5:00	0.591	0.519	0.537	0.556					0.648	0.595	0.581	0.667
05:30:00	0.593	0.567	0.549	0.572					0.68	0.539	0.619	0.642
6:00	0.53	0.539	0.497	0.53					0.636	0.553	0.586	0.665
6:30	0.538	0.581	0.566	0.533					0.613	0.552	0.513	0.668
7:00	0.63	0.572	0.499	0.518					0.575	0.509	0.492	0.649
07:30:00	0.511	0.498	0.538	0.507					0.516	0.508	0.566	0.565
8:00	0.466	0.542	0.462	0.526					0.535	0.557	0.586	0.637
08:30:00	0.495	0.536	0.499	0.469					0.612	0.597	0.606	0.641
9:00	0.523	0.553	0.495	0.522					0.511	0.513	0.451	0.614
09:30:00	0.523	0.504	0.541	0.5					0.477	0.49	0.56	0.576
10:00	0.598	0.478	0.509	0.512					0.529	0.555	0.596	0.598
10:30:00	0.502	0.571	0.597	0.618					0.567	0.466	0.558	0.561
11:00	0.512	0.511	0.475	0.509					0.551	0.605	0.616	0.575
11:30:00	0.558	0.546	0.515	0.572					0.608	0.548	0.522	0.571
12:00	0.515	0.524	0.526	0.507					0.546	0.545	0.551	0.544
12:30:00	0.459	0.563	0.566	0.442					0.469	0.52	0.566	0.574
13:00	0.554	0.561	0.608	0.546					0.571	0.544	0.569	0.591
13:30:00	0.519	0.501	0.524	0.51					0.578	0.491	0.567	0.682
14:00	0.622	0.511	0.539	0.526					0.505	0.453	0.519	0.639
14:30:00	0.487	0.603	0.555	0.583					0.549	0.474	0.55	0.53
15:00	0.529	0.494	0.554	0.53					0.53	0.534	0.618	0.556
15:30:00	0.59	0.553	0.594	0.607					0.615	0.513	0.518	0.596
16:00	0.644	0.639	0.629	0.696					0.705	0.672	0.739	0.702
16:30:00	0.582	0.581	0.739	0.64					0.664	0.631	0.74	0.642
17:00	0.626	0.68	0.641	0.683					0.628	0.61	0.63	0.651
17:30:00	0.614	0.635	0.639	0.682					0.693	0.709	0.665	0.687
18:00	0.717	0.636	0.695	0.739					0.743	0.728	0.737	0.775
18:30:00	0.7	0.683	0.735	0.718					0.753	0.73	0.717	0.717
19:00	0.712	0.692	0.736	0.712					0.735	0.693	0.72	0.732
19:30:00	0.684	0.634	0.728	0.654					0.731	0.696	0.7	0.734
20:00	0.684	0.652	0.727	0.68					0.683	0.677	0.704	0.739
20:30:00	0.675	0.668	0.741	0.649					0.72	0.703	0.667	0.702
21:00	0.662	0.695	0.741	0.596					0.692	0.664	0.68	0.694
21:30:00	0.681	0.698	0.642	0.642					0.688	0.626	0.652	0.665
22:00	0.665	0.671	0.652	0.694					0.656	0.587	0.578	0.656
22:30:00	0.621	0.667	0.654	0.673					0.663	0.558	0.72	0.646
23:00:00	0.589	0.671	0.585	0.643					0.623	0.631	0.67	0.616
23:30:00	0.631	0.635	0.622	0.587					0.593	0.627	0.595	0.652
0:00	0.591	0.617	0.62	0.604					0.595	0.572	0.605	0.622
0:30	0.581	0.619	0.617	0.632					0.594	0.585	0.583	0.69
1:00	0.543	0.572	0.69	0.625					0.586	0.637	0.693	0.692
01:30:00	0.566	0.591	0.574	0.608					0.588	0.611	0.585	0.629
2:00	0.615	0.57	0.596	0.643					0.673	0.597	0.587	0.677
02:30:00	0.571	0.559	0.594	0.657					0.631	0.539	0.622	0.601
3:00	0.643	0.553	0.601	0.637					0.562	0.537	0.588	0.629
03:30:00	0.628	0.558	0.653	0.604					0.582	0.658	0.636	0.601
4:00	0.557	0.542	0.626	0.56					0.627	0.602	0.64	0.649
04:30:00	0.519	0.583	0.549	0.626					0.635	0.578	0.679	0.594
5:00	0.572	0.591	0.526	0.651					0.68	0.674	0.664	0.673
05:30:00	0.617	0.584	0.651	0.634					0.633	0.592	0.637	0.671
06:00:00	0.627	0.548	0.561	0.591					0.604	0.61	0.627	0.66
Figure 3e	Heat
	N1	N2	N3	N4					N1	N2	N3	N4
	CTR								HuRAKO
6:00	22.2222	23	22.4821	21.1282					22.0417	20.4082	20.4186	25.92
6:30	21.2889	24.9474	22.8333	21.2308					18.9583	18.0408	19.1163	24.28
7:00	18.2667	25.6842	23.3333	21.2308					18.4167	20.0408	19.6744	21.92
07:30:00	17.0222	21.8947	19.7778	22.8718					20.6667	18.9796	25.5814	20.28
8:00	18.4	20.9824	21.4444	18.359					21.2083	17.1429	23.5349	19
08:30:00	17.2444	20.4211	19.1667	19.7949					19.5833	16.2449	19.4884	17.88
9:00	21.0222	21.7895	21.3333	18.4615					18.6667	16.0816	18.0465	20.92
09:30:00	17.2889	20.4737	18.2222	21.2821					19.125	16.6122	17.5349	19.64
10:00	15.0667	20.5263	20.7778	21.5897					17.375	14.4082	17.9535	15.56
10:30:00	19.2889	21.0526	19.9444	20.8718					18.625	14.6531	20.7442	17.04
11:00	19.8667	20.4211	18.2778	18.4103					20.5417	18.2857	19.4419	18.52
11:30:00	17.1556	18.8947	22.3889	20					18.3333	16.9796	18.093	17.8
12:00	17.6	21.7368	23	20.0513					16.8333	15.9592	19.2558	16.64
12:30:00	15.8667	25.3158	18.5556	23.1282					17.4167	15.7143	24.6512	16.64
13:00	17.8763	22.8421	19.2222	20.4615					16.7083	15.9592	18.1395	19.24
13:30:00	16.5778	21.3684	18.4444	20.1538					17.75	18.8163	18.2326	15.92
14:00	17.4667	24.6842	19.3333	21.641					19.9583	18.4082	20.8837	16.2
14:30:00	18.7111	24	22.9444	20.2564					17.5417	17.0612	18.6977	22.4
15:00	18.0445	20.7895	18.3889	17.9487					15.375	15.9592	17.8605	19.24
15:30:00	17.5111	20.3684	19.1111	20.4615					20.1667	15.2245	22.1861	16.88
16:00	17.6889	20.8947	22.2778	19.8974					20.5833	18.3673	23.3954	16.88
16:30:00	16.2667	23.6316	20.8889	17.7949					16.8333	17.551	17.3023	17.32
17:00	19.6889	20.8421	20.3333	20.4103					19.8333	14.8571	18.4186	19.08
17:30:00	18.6222	19.0526	23.3889	21.7949					16.8333	18.4082	19.5349	18.84
18:00	17.6889	19.1053	23.3889	24.8205					18.3333	20.4082	25.1628	20.96
18:30:00	20.8	25.1053	27.9444	23.7436					21.3333	19.3061	23.6279	21.56
19:00	21.2444	23.8947	29.8889	27.9487					24.5417	22.2041	28.093	22.56
19:30:00	24.2222	21.6842	30.0556	29.2308					23.9167	21.9592	29.5349	26.12
20:00	22.8889	19.5789	30.4444	26.3077					24.0417	20.8571	29.2558	24.44
20:30:00	24.9333	22.0526	25.8889	24.0513					22.5417	20.6531	27.8605	28.44
21:00	25.5111	26.3158	23	25.4359					25.1667	19.9592	26.6977	24.08
21:30:00	21.8222	23.2632	22.1667	22.9744					27.1667	19.102	27.3488	24.08
22:00	18.6667	27.4211	21.8889	24.8718					20.0833	18.4898	20.5116	22.48
22:30:00	22.6667	26.0526	25	21.2821					17.625	17.5102	28.3721	20.16
23:00	21.6	25.8947	30.0556	21.9487					22.7083	19.1429	26.3256	22.48
23:30:00	18.5778	26.3684	23.5	23.0256					21.4583	17.7959	21.5349	21.68
0:00	19.4667	25.1053	25.1111	23.0256					18.625	16.1633	22.2326	21.68
0:30	19.5111	24.1053	27.2778	27.5897					22.875	22.2857	23.7674	22.68
1:00	18.5333	22.8947	33.3333	24.7692					23.7917	25.8775	23.5814	22.76
01:30:00	18.3556	22	23.6111	24.5641					18.875	20.0816	26.093	20.36
2:00	22.5333	21.8421	26.5	23.0256					22.1667	19.551	21.2093	21.84
02:30:00	19.1556	20.7895	23.1111	21.7949					19.0417	20.1225	21.0233	18.44
3:00	19.2444	20.5263	28.6667	20.4615					17.4583	19.551	24	20.12
03:30:00	20.8444	21.8947	22.8889	20					21.2083	19.5102	24.6977	20.88
4:00	18.4444	21.2105	24.7778	24.5641					23.8333	16.3673	22.6977	21.44
04:30:00	20.3556	20.5789	24.3889	22.2051					22.5	20	22.0465	21.8
5:00	20.4	23.0526	28.5556	22.7179					17.5	19.551	26.2791	20.96
05:30:00	21.2	22.5263	23.1667	22.2564					24.2917	17.9592	24.8837	23.6
6:00	22.2222	23	23.8699	21.1282					22.0417	20.4082	20.4186	25.92
6:30	20.8745	24.3158	25.6667	21.4872					21.1667	17.6327	19.1628	21.56
7:00	21.7778	23.6842	21.6667	19.6923					18.75	15.9592	17.6744	21.32
07:30:00	16.9778	19.4737	23.2222	20					16.8333	15.9184	18.093	17.16
8:00	17.4667	21.6316	20.6667	19.4359					16.375	16.6531	16.8837	18.04
08:30:00	17.8342	21	18.6111	18.8205					16.4583	15.8367	19.6744	19.4
9:00	16.1778	23.7895	18.5	20.0513					16.5	18.449	16.9302	20.4
09:30:00	15.6444	20.8947	16.8889	18.9744					16.2083	15.8367	15.3488	19.16
10:00	15.9556	20.1579	18.7222	18.359					15	14.6531	16.9767	16.72
10:30:00	18.1333	18.9474	18.5556	17.4359					17.125	17.102	17.5814	18.28
11:00	15.6	21.3684	22.6667	22.1026					17.5833	14.8571	18.3256	16.68
11:30:00	16.4444	19.1579	19.4444	18.7692					16.9167	14.4898	16.9302	16.88
12:00	17.9834	18.7368	18.3333	18.2564					16.5	17.0204	19.4884	15.68
12:30:00	19.9555	19.7895	18.1667	17.7436					15	14.6531	20.5581	19.44
13:00	17.3333	18.8947	19.1111	18.7692					16.2083	15.5918	18.4186	15.6
13:30:00	15.9556	20.5263	20.5556	15.9487					14.5833	14.2449	17.2093	16.72
14:00	17.0222	20.4737	23.0556	18.5128					17.375	15.0612	16.6977	16.28
14:30:00	16.0889	19.0526	18.8333	17.1282					17	14.7755	16.8837	20
15:00	18.9333	18.9474	19.5	18.7692					15.2083	13.3061	15.5349	19.24
15:30:00	19.2352	22.2105	20.5	20.6154					16.625	13.8775	17.2093	15.56
16:00	18.0445	21.2105	20	18.8205					17.5833	16.1633	22.5581	15.84
16:30:00	16.4889	19.1053	20.5556	19.0256					16.3333	15.2653	22.4186	16.24
17:00	22.8889	25.8947	21.6667	22					24	22.6122	29.4419	22
17:30:00	20.7556	25.9474	22.8333	24					24.5833	23.9184	28.6977	22.56
18:00	18.5333	22.0526	23.0842	21.8462					21.375	19.7959	28.0465	20.32
18:30:00	18.6222	25.3158	23.7222	24.3077					19.875	19.1429	22.1861	19.24
19:00	18.8889	24.3684	24.7778	23.1282					21.0833	23.0612	22.4186	19.08
19:30:00	23.8667	23.8947	24.8889	25.7949					23.875	23.7551	27.3488	26.2
20:00	24.0445	24.2105	31.6111	24.7179					23.9167	24.1633	29.5814	26.12
20:30:00	26.5333	26.7368	35.6111	27.8462					25.25	24.4082	30.5581	28.28
21:00	25.3333	25.0526	33.3889	27.0256					27.4583	23.5102	28.7442	25.72
21:30:00	24.3556	25.2632	33.6667	25.0256					26.2083	23.5918	28.0465	26.04
22:00	24.3556	25.9474	31.9444	21.7949					25	20.9388	26.9767	23.6
22:30:00	25.1556	28.7895	25.6667	22.9744					24.0417	21.2653	25.6279	23.24
23:00:00	28.4444	29.2105	28.7778	25.8974					23.8333	20.2041	20.8372	22.96
23:30:00	22.0889	27.8421	27.7222	26.6154					24.5417	19.0204	29.4419	22.36
0:00	21.2444	30.8421	24.7222	24.8718					23.3333	20.5714	25.2093	21.08
0:30	22.6222	27.8947	26.7778	23.0769					20.375	21.9184	22.2326	22.68
1:00	22.3111	26.5789	26.8333	23.0256					21.0833	20.6531	21.1628	18.52
01:30:00	20.7556	26	25.0556	23.1795					19.9167	19.8367	20.1395	22.68
2:00	17.7778	25.4737	23.5556	22.4103					19.9583	22.1225	21.6279	20.28
02:30:00	19.2444	23.5263	23.8889	23.7949					22.3333	20.6122	20.0465	22.08
3:00	20	23.3158	26.9444	25.4872					22	18.5714	22.5116	18.28
03:30:00	22.2222	23.6316	26.7778	25.3846					18.625	18.5306	18.4651	19.36
4:00	22.3556	23.5789	29.1111	23.4872					20.1667	21.0204	22.6046	20.32
04:30:00	19.6	24	29.5556	23.4872					20.7083	18.898	22.6512	20.76
5:00	18.1778	25.1579	24.1111	25.1795					20.5417	20.1225	27.5349	16.72
05:30:00	19.4667	24.4211	23.7222	25.2821					25.5	25.3061	28.9302	22.04
06:00:00	20.2547	23.5263	21.7222	21.5897					22.7083	19.6327	23.2558	22.52
Figure 3g
	N1	N2	N3	N4	N5	N6			N1	N2	N3	N4	N5	N6
	CTR								HuRAKO
C/EBPα	1.22024	1.06983	0.764687	1.03243	0.873253	1.10923			1.68844	1.23914	0.914977	0.971865	1.08526	1.23734
PPARγ	1.03281	1.03155	0.926948	1.01052	1.10326	0.903726			1.01611	0.731846	0.819735	0.822098	1.67298	0.904719
Fabp4	1.12579	1.13244	0.784384	1.23314	0.836753	0.945299			1.37349	1.05375	0.744404	1.16393	1.11426	1.19805
Lpl	0.827001	0.934889	0.847415	1.26225	1.04565	1.15389			1.3947	0.656106	0.516348	0.559896	0.95609	1.45271
ACC	1.16494	0.934321	1.42369	1.42677	0.640992	0.687144			1.28796	1.11544	0.494022	0.799082	0.722994	0.683915
ATGL	1.04375	1.14549	0.867139	1.0208	0.923976	1.02177			0.209989	0.450235	0.244288	0.282202	0.279218	0.65887
PLIN	1.1487	1.10957	1.09429	1.16473	0.779165	0.779165			0.255962	0.26134	0.044936	0.064884	0.063548	0.063548
Figure 3h
Anti-β-actin
Anti-HuR
Anti-ATGL
Anti-perilipin

## Sheet: Figure 4
Figure 4a
		MEAN	SEM	N		MEAN	SEM	N
Glycerol	hours	CTR				HuRAKO
	0	1.0736	0.0449892	6		0.232322	0.0540983	6
	1	6.79327	0.364468	6		3.96279	0.210314	6
	2	10.9655	0.297435	6		8.10138	0.274837	6
	3	15.2802	0.412212	6		10.1841	0.260706	6
FFA	hours	CTR				HuRAKO
	0	1.86667	0.120186	6		1.47333	0.0819214	6
	1	14.0131	0.40156	6		8.66861	0.718713	6
	2	17.4018	0.386864	6		12.3532	0.510718	6
	3	20.5139	0.401938	6		14.5717	0.321433	6
FFA rate		CTR								HuRAKO
		N1	N2	N3	N4	N5	N6			N1	N2	N3	N4	N5	N6
	Basal	4.62631	4.06529	4.45753	3.78219	4.33569	4.98214			2.77083	3.21592	2.78301	2.49834	3.12982	2.08742
	ISO	7.0297	6.90422	5.80544	6.03589	7.54256	6.82905			4.84278	5.04961	3.9665	3.73324	3.39832	5.32421
Figure 4b
Glycerol		CTR								HuRAKO
		N1	N2	N3	N4	N5	N6			N1	N2	N3	N4	N5	N6
	Basal	268.671	288.632	209.542	209.165	267.541	250.389			212.932	250.97	212.555	125.932	157.192	192.345
	CL316243	640.395	605.37	705.174	685.966	708.563	662.416			430.618	530.422	542.097	545.864	412.163	452.237
FFA		CTR								HuRAKO
		N1	N2	N3	N4	N5	N6			N1	N2	N3	N4	N5	N6
	Basal	1.96014	1.60832	1.85615	1.72243	1.71232	1.69335			0.795494	1.64298	1.32236	0.790295	0.868284	1.10321
	CL316243	2.49393	2.39341	2.44021	2.37088	2.56846	2.39542			1.81282	1.91161	2.03293	1.64471	2.24263	1.96375
Figure 4c
		MEAN	SEM	N		MEAN	SEM	N
Glycerol		CTR				HuRAKO
	1	0.340045	0.0398314	4		0.232937	0.0216956	4
	2	0.745917	0.0432266	4		0.591467	0.0339001	4
	3	1.29477	0.0276962	4		0.910377	0.0269691	4
FFA		CTR				HuRAKO
	1	0.723073	0.0715976	4		0.490784	0.055304	4
	2	1.41199	0.105951	4		0.952141	0.0811739	4
	3	2.16363	0.0774499	4		1.32757	0.108737	4
rate		CTR						HuRAKO
		N1	N2	N3	N4			N1	N2	N3	N4
	Glycerol	0.448961	0.42832	0.387485	0.501282			0.310041	0.274658	0.285678	0.379821
	FFA	0.745393	0.678485	0.707026	0.783564			0.535013	0.406409	0.406143	0.407983
Figure 4d
Glycerol		GFP				HuR
	1	0.245235	0.0334673	4		0.452392	0.0586814	4
	2	0.569515	0.0774367	4		1.0424	0.0628819	4
	3	0.802753	0.1044	4		1.39036	0.0950322	4
FFA		GFP				HuR
	1	0.376182	0.0433545	4		0.6704	0.0744278	4
	2	0.865458	0.0583549	4		1.26765	0.0739424	4
	3	1.1005	0.0959384	4		1.67484	0.0949847	4
Figure 4d
Anti-β-actin
Anti-HuR

## Sheet: Figure 5
Figure 5a
anti-β-actin
Anti-HuR
Anti-ATGL
Figure 5b
anti-β-actin
Anti-HuR
Anti-ATGL
Figure 5c
anti-β-actin							CTR	HuRAKO
						ATGL	1	0.629
							0.925	0.647
							1.125	0.757
Anti-ATGL
Anti-HuR
Figure 5d
anti-β-actin
							GFP	HuR
Anti-ATGL						ATGL	1	2.053
							0.922	1.624
							1.135	1.832
Anti-HuR
Figure 5e
							DMSO	CMLD-2
anti-β-actin						ATGL	1	0.406
							0.93	0.578
							1.28	0.528
Anti-ATGL
Anti-HuR
Figure 5f
Figure 5g	ATGL mRNA
	Hours	CTR						HuRAKO
		Mean	SEM	N				Mean	SEM	N
	0	99.8158	3.59906	4				100.316	4.23756	4
	3	91.3377	0.581516	4				85.2221	1.212	4
	6	72.6529	1.79359	4				46.6786	2.41105	4
	9	64.6407	2.29887	4				35.215	1.99227	4
	12	47.6328	3.44617	4				27.0363	0.734784	4

## Sheet: Figure 6
Figure 6a
		N1	N2	N3	N4	N5	N6	N7	N8	N9	N10
GTT	minutes	CTR
	0	5.8	6.6	6.8	5.7	5.5	5	7	8.1	5.9	6.2			AUC
	15	17.6	17.7	20.2	15.4	17.3	16.5	22.2	17.8	17.8	15				CTR	HuRAKO
	30	18.1	22.1	23.3	18.9	16.9	23.1	23.2	17.6	19.5	21.6			N1	1481	1940
	60	12.5	16.4	18.1	13.7	12.4	19.3	14.6	10.5	14.5	17.8			N2	1741	2221
	90	9.7	10.4	11.5	9.7	8.4	10.8	8.9	8.1	10.9	11.6			N3	1894	2080
	120	6.7	8.3	8.5	6.4	7.8	8.3	7.2	6.9	8.5	8.9			N4	1497	2147
	minutes	HuRAKO												N5	1422	2006
	0	7.8	8	6.4	7	7.7	7.2	6	6.2	7.2	7			N6	1832	2058
	15	18.3	21.9	18.4	19.5	23.5	17.5	18.6	17	22.2	20			N7	1721	1945
	30	20.5	26.9	23.1	24.5	23.9	23.6	24.5	25.6	25.6	22.5			N8	1385	2238
	60	18.5	21	21.4	21.3	18.5	17.2	18.4	22.8	18	15.9			N9	1640	2051
	90	14.5	14.7	14.7	15	12.1	16.6	12.8	16.6	13.5	12.1			N10	1773	1814
	120	10.4	10.4	10.2	10.8	9.3	13.1	8.9	11.9	9.5	7.7
Figure 6b
ITT		CTR
	minutes	N1	N2	N3	N4	N5	N6	N7	N8	N9	N10
	0	10.2	8.2	7.8	10.9	11.4	7.6	9.7	9.1	10.5	10.4			AUC	CTR	HuRAKO
	15	5.4	6.3	6	5.3	5.3	6.2	3.6	3.9	4.3	3.9			N1	555	853.5
	30	4.8	5.1	4.4	3.7	4.4	4.9	4	3.3	2.8	2.3			N2	576.8	684.8
	60	3.7	4	3.4	3.4	4.8	3.6	3.3	2.7	1.8	1.3			N3	561	683.3
	90	3.4	3.9	3.9	4.8	3.5	4.6	3.7	3.3	2.3	1.7			N4	555	739.5
	120	5.1	4.6	6.3	4.3	6.2	4.6	4.1	3.1	3.7	2.6			N5	606	810.8
	minutes	HuRAKO												N6	575.3	690.8
	0	10	10.3	11.2	12.4	10.1	10.3	12.5	10.3	13.8	12.1			N7	488.3	634.5
	15	9.4	6.3	7.3	6.4	9.5	8.5	5.5	5.4	7.2	6.3			N8	427.5	637.5
	30	5.8	5.2	5.5	5.4	6.4	5.6	4.9	4.7	5.7	4.3			N9	384.8	689.3
	60	5.5	5	4.6	4.4	5.7	4.4	4.1	4.4	4.1	3.8			N10	317.3	627
	90	7.5	5.2	4.8	7.4	5.5	4.9	4.1	5.1	4.1	4.8
	120	7.8	6	5.6	5	7.5	5.4	6.8	5.9	6.9	5.8
Figure 6c
Anti-GAPDH
									Adipose
									N1	N2	N3	N4	N5
								CTR	1	0.926	0.853	1.242	1.025
Anti-Akt								HuRAKO	0.653	0.7564	0.707	1.243	1.1544
								CTR+insulin	2.354	2.769	3.132	1.984	3.01
								HuRAKO+insulin	1.793	2.021	1.563	2.0234	1.583
Anti-HuR
Anti-p-Akt
Anti-GAPDH
									liver
									N1	N2	N3	N4	N5
								CTR	1	0.823	0.918	1.283	1.126
								HuRAKO	0.163	0.118	0.225	0.189	0.227
Anti-Akt								CTR+insulin	1.492	1.303	1.783	1.265	1.558
								HuRAKO+insulin	1.167	1.234	1.085	0.993	0.921
Anti-HuR
Anti-p-Akt
Anti-GAPDH
									muscle
									N1	N2	N3	N4	N5
								CTR	1	0.853	0.906	1.186	1.112
Anti-Akt								HuRAKO	0.138	0.043	0.252	0.069	0.204
								CTR+insulin	1.102	1.039	1.28	1.632	1.77
								HuRAKO+insulin	0.65	0.832	1.032	0.59	0.979
Anti-HuR
Anti-p-Akt
Figure 6e	Insulin	CTR	HuRAKO
		2.27118	4.33837
		2.44323	3.82353
		2.13302	3.07017
		2.43671	2.67784
		2.37229	3.31192
Figure 6f	Adiponectin
		CTR	HuRAKO
		8.27764	7.55074
		7.87989	7.70546
		10.2949	6.86836
		8.93083	7.18291
		7.86018	6.75742

## Sheet: Figure7
Figure 7b		TG			T-CHO
		CTR	HuRAKO		CTR	HuRAKO
	N1	40.0533	44.4571		4.00662	4.05189
	N2	36.4097	52.4783		3.91607	5.34216
	N3	27.9954	47.6813		3.75762	4.97998
	N4	42.1504	56.1219		3.30489	4.91207
	N5	42.8843	51.456		3.78025	4.14243
Figure7c
	N1	N2	N3	N4	N5	N6	N7	N8		N1	N2	N3	N4	N5	N6	N7	N8
	CTR									HuRAKO
Srebp-1c	1.0558	0.962592	0.834122	1.17963	1.1824	1.08232	0.873564	0.853473		1.93857	2.39772	2.81213	2.19447	1.69345	2.95698	2.02454	2.87785
Fatp1	0.874096	0.968656	1.302	0.907111	1.26783	1.17433	0.89352	0.742353		3.48083	2.58605	1.52737	2.12055	4.13064	3.76423	2.12155	2.43215
Fatp2	1.03706	0.896579	1.24473	0.86404	1.17824	0.823536	1.18233	0.803462		1.3218	1.66921	1.65386	1.69252	1.41995	1.83453	1.23256	1.27933
Fatp3	1.3883	0.723113	0.996112	0.999999	1.27435	1.19824	0.873275	0.745825		2.0011	2.93498	3.15214	2.11326	3.07635	2.06136	2.25632	3.13263
Fatp4	0.808321	1.26546	1.04464	0.886587	1.02788	1.0255	1.10874	0.890243		1.91366	1.8357	1.46375	2.40549	1.78964	1.52944	1.04464	0.997462
Fatp5	1.0747	0.985853	0.84235	1.1205	1.23025	1.03436	0.865352	0.893274		0.711094	1.10329	1.89311	1.01568	1.78362	1.23143	1.87724	0.824538
FAS	1.03049	0.993092	0.983957	1.10433	1.18435	0.932753	0.883543	0.901423		1.4811	1.50525	1.18646	1.44393	1.11987	2.62685	1.06456	1.89467
ACC	0.974004	0.908778	1.02479	1.09328	1.00835	1.21904	0.920253	0.883227		1.56772	1.38064	1.18811	1.11368	1.75627	1.35464	1.09231	1.02256
CD36	1.08315	1.23785	1.12273	1.03067	0.890741	0.721923	1.22426	0.82231		1.30756	0.664003	0.534169	1.12151	0.778824	0.833229	0.643581	1.00183
CPT-1α	1.20581	0.868541	0.952638	1.37842	1.56892	0.894352	0.827342	0.921453		1.87905	1.30737	0.911722	0.659754	1.25374	1.87245	0.765362	0.824232
ATGL	0.967186	1.20695	1.40042	1.33981	0.656014	0.920942	0.738921	1.02843		1.11003	1.257	1.32037	1.70555	1.24376	2.00839	0.371715	1.33571
Figure7e
	N1	N2	N3	N4	N5	N6	N7	N8		N1	N2	N3	N4	N5	N6	N7	N8
	CTR									HuRAKO
F4/80	1.27534	0.96897	2.26075	0.496206	0.596058	2.38773	0.566848	0.99385		4.63552	3.45762	6.23318	3.7925	5.54963	3.24562	5.32351	4.08732
CD68	1.09429	1.30134	1.31951	0.952638	1.28343	0.629815	0.757858	0.907519		1.77768	2.8481	2.92817	1.85318	2.69447	2.90794	2.07053	3.11666
MCP1	0.831946	0.733443	1.1313	1.30289	1.10345	1.20538	1.02103	0.874324		2.60808	1.30883	1.38555	3.33164	3.10574	2.61877	3.04535	1.98536
TNF-α	0.982821	0.861546	0.91067	1.31494	1.13682	0.976032	0.734584	1.01748		3.3058	3.14923	3.07016	1.95206	1.88557	1.93858	1.32409	1.27015
IFN-γ	0.712533	0.659094	1.56991	1.10355	1.01666	0.979917	0.89202	0.775573		3.3362	3.12539	3.69342	7.64393	5.04419	6.24467	2.99341	6.54732
IL-1	1.80089	1.44335	1.08107	1.0188	0.593344	0.588771	0.932745	1.24584		1.88731	0.922878	0.791708	0.738872	0.706197	0.677906	0.592836	0.543933
iNOS	0.975854	0.865362	1.18426	0.902359	1.15353	0.837432	0.942456	1.16935		1.34523	2.02511	1.49268	1.62675	2.34246	1.59834	2.12871	1.36433
Figure 7f
Anti-β-actin
Anti-HuR
Anti-ATGL
Figure 7g
	BMI	23.5078	27.8159	28.9694	29.3848	30.0433	34.01	37.91	38.58	39.89	39.9	46.06	48.1	69.43
	HuR/Actin	1.00107	0.812714	0.678089	0.647057	0.374122	0.314731	0.503517	0.275891	0.618353	0.644467	0.482996	0.203761	0.246199

## Sheet: Sup Figure 1
Sup Figure 1a
		N1	N2	N3				N1	N2	N3
			WT						ob/ob
	EpiWAT	1.0196	1.0629	0.922103				0.232578	0.310886	0.32187
	SubWAT	0.82932	1.08921	1.12833				0.708409	0.691181	0.652431
	BAT	1.07699	1.0403	0.893166				0.298748	0.357744	0.307682
Sup Figure 1b
			HFD (0w)						HFD (12w)
	EpiWAT	1.0196	1.0629	0.922103				0.424744	0.542615	0.531448
	SubWAT	0.82932	1.08921	1.12833				0.658231	0.681444	0.511687
	BAT	1.07699	1.0403	0.893166				0.717972	0.51477	0.766841
Sup Figure 1c
			WT						ob/ob
	EpiWAT	1.07365	1.05887	0.941165				0.085886	0.141058	0.174285
	SubWAT	0.963262	1.09126	0.95				0.646475	0.333527	0.527906
	BAT	0.892784	0.942785	1.16878				0.267016	0.155502	0.286613
Sup Figure 1d
			HFD (0w)						HFD (12w)
	EpiWAT	1.07365	1.05887	0.941165				0.470413	0.47698	0.669892
	SubWAT	0.963262	1.09126	0.95				0.673617	0.732043	0.697372
	BAT	0.892784	0.942785	1.16878				0.574349	0.31864	0.588453
Sup Figure 1f
	anti-β-actin
	anti-HuR
	anti-ADRB1
	anti-ADRB2
	Anti-ADRB3

## Sheet: Sup Figure 2
	N1	N2	N3	N4					N1	N2	N3	N4
Sup Figure 2c		O2
	CTR								HuRAKO
Light	4111.62	4524.2	4405	4210.26					3716	3535.1	3877.6	3798.76
Dark	5163.72	5054.72	5607.22	4989.74					4452	4257.54	4571.2	4569.58
Sup Figure 2d		RER
	CTR								HuRAKO
Light	0.52037	0.531852	0.505556	0.522778					0.544815	0.512593	0.551852	0.578148
Dark	0.587778	0.576111	0.589259	0.589259					0.618519	0.587222	0.618889	0.637593
Sup Figure 2e		Heat
	CTR								HuRAKO
Light	21.1207	21.527	20.5463	20.0441					18.2342	16.8775	19.867	18.772
Dark	23.5162	24.2579	26.6493	24.0195					22.1367	20.5094	24.6688	22.24
Sup Figure 2f		food intake
	CTR								HuRAKO
	2.25	3	4.5	2.75					2.75	2.25	3	3.25
Sup Figure 2g		XY+XT
	CTR								HuRAKO
6:00	3597	68	4037	943					3484	782	292	5108
6:30	2703	1504	748	284					673	2554	647	3878
7:00	295	2499	620	348					152	3565	1161	2180
07:30:00	177	401	182	1066					1964	2023	4961	677
8:00	465	409	116	314					4532	284	605	271
08:30:00	1204	165	396	65					277	1193	65	1953
9:00	958	221	1083	169					633	627	556	3318
09:30:00	153	211	379	1689					156	179	500	713
10:00	523	369	329	2716					436	161	265	182
10:30:00	2806	75	147	545					204	442	1212	381
11:00	131	11	2287	575					2261	354	608	48
11:30:00	286	2291	2129	98					172	106	745	308
12:00	244	3973	131	2119					515	721	4273	120
12:30:00	155	1095	799	1164					776	206	758	1493
13:00	984	224	294	151					135	74	454	716
13:30:00	1458	3317	407	1745					1905	226	791	751
14:00	131	78	188	95					151	152	637	406
14:30:00	705	195	239	1167					380	626	3109	223
15:00	366	1630	1155	466					2857	1948	1000	314
15:30:00	378	1605	457	604					233	193	423	648
16:00	3128	836	83	1059					96	192	250	2453
16:30:00	255	38	1166	855					1477	542	162	260
17:00	440	213	607	700					564	1484	1707	286
17:30:00	1254	495	690	2722					207	789	2849	2268
18:00	932	2884	3167	3903					663	1564	776	2038
18:30:00	5848	1997	5418	2840					4111	4563	4658	3334
19:00	5325	306	3992	4687					3265	3299	4707	4877
19:30:00	6743	65	2365	2626					4070	4538	6422	4754
20:00	5754	3267	1246	5471					4906	3830	4086	4194
20:30:00	5339	1034	1089	2784					5919	2267	4913	2559
21:00	2181	321	2555	848					4088	3279	3113	3938
21:30:00	5174	4128	2556	2000					253	232	5352	2187
22:00	1733	2321	4997	755					2957	2098	1989	1321
22:30:00	1009	4025	672	399					616	1295	645	1688
23:00	1780	3372	3131	2299					3753	4400	308	3142
23:30:00	411	1068	4540	3275					4688	3469	4669	3420
0:00	2647	402	812	4545					1370	821	2136	1864
0:30	4966	3648	1687	2692					1678	3097	4175	2756
1:00	342	1050	3651	434					4013	900	290	3077
01:30:00	1001	258	417	734					1020	894	541	725
2:00	3583	1256	2020	1030					189	634	4874	254
02:30:00	3053	2600	306	1333					1644	2125	1518	1705
3:00	930	877	1237	4615					4161	1470	587	3397
03:30:00	1140	484	566	722					3082	4276	2305	1550
4:00	5514	1762	4149	1522					936	1301	6432	2447
04:30:00	2768	2130	2069	3382					2909	1986	3678	4353
5:00	379	447	520	257					5995	3456	1249	3178
05:30:00	3640	2671	4407	548					3943	3082	176	2366
6:00	3412	3103	679	1898					1396	256	89	1111
6:30	236	398	1076	82					193	331	437	274
7:00	422	936	251	261					993	488	142	42
07:30:00	538	375	196	1570					125	161	3204	2223
8:00	115	1040	163	147					2480	2796	1707	2249
08:30:00	283	3237	115	1406					2067	920	124	4228
9:00	522	2120	852	469					97	177	509	3368
09:30:00	585	177	544	219					922	1414	394	1477
10:00	278	867	2458	3349					2789	177	575	351
10:30:00	237	40	1138	1029					74	1681	698	484
11:00	1908	126	127	41					93	1609	2321	366
11:30:00	2340	1454	516	181					322	76	443	1417
12:00	92	105	269	196					755	94	1121	276
12:30:00	564	1705	776	365					302	1392	946	244
13:00	67	1349	1645	1199					819	288	162	55
13:30:00	1755	86	132	97					1027	405	73	3249
14:00	329	605	261	367					264	410	324	597
14:30:00	1167	823	503	915					1629	1670	4795	262
15:00	34	136	605	97					154	141	800	342
15:30:00	700	64	1528	738					689	189	409	687
16:00	2749	2452	450	384					4426	2642	6587	4681
16:30:00	209	985	720	2472					2105	499	5725	2232
17:00	906	145	1950	597					698	186	2025	634
17:30:00	340	2531	540	1711					174	1831	706	335
18:00	2236	973	737	325					874	1252	1178	851
18:30:00	2443	85	1509	1577					849	2460	4961	3419
19:00	6512	2172	5081	2910					3976	4258	4882	5139
19:30:00	7400	1002	5494	4754					5849	3253	6323	4592
20:00	5366	111	5118	3640					6971	3248	4862	3393
20:30:00	7455	484	5478	3151					5045	3708	5669	4319
21:00	7762	432	3719	923					6176	2118	4694	3616
21:30:00	6403	4291	1006	763					7615	2216	2782	4218
22:00	5748	6133	3971	4108					5269	63	2649	3057
22:30:00	1815	5766	3786	3529					4311	797	4160	803
23:00:00	3718	5730	812	2844					3004	3180	632	702
23:30:00	4256	3896	840	363					2653	2214	604	230
0:00	1209	2500	1172	871					621	303	507	645
0:30	1551	2281	575	1389					531	745	2113	2632
1:00	794	514	4892	623					238	1434	3265	2407
01:30:00	1571	1622	1665	780					740	429	1078	670
2:00	494	116	1031	959					2065	1362	294	1741
02:30:00	999	2896	927	3365					2491	258	463	1173
3:00	4791	1198	757	4281					323	1789	111	1781
03:30:00	3348	1543	4034	1585					694	1392	770	246
4:00	732	365	5362	182					510	132	2958	375
04:30:00	790	412	1807	202					1073	760	6194	1096
5:00	1799	3564	878	920					4683	3433	4743	2355
05:30:00	6567	1048	2722	2339					2732	3274	5694	4780
06:00:00	6017	147	3480	2879					4625	2479	2592	5083

## Sheet: Sup Figure 3
Sup Figure 3a			ATGL mRNA
	Hours	NCD						HFD
		MEAN	SEM	N				MEAN	SEM	N
	0	98.8158	2.62384	3				99.9831	2.78695	3
	2	91.3475	1.12997	3				86.4519	1.51448	3
	4	82.7977	1.21622	3				77.8769	1.74435	3
	6	75.1185	1.39151	3				62.131	1.27576	3
	8	63.0421	1.77528	3				43.924	2.22532	3
	10	52.6667	1.54092	3				36.7333	1.47234	3
Sup Figure 3b			PLIN mRNA
	Hours	GFP						HuR
		MEAN	SEM	N				MEAN	SEM	N
	0	99.1639	3.30548	3				99.422	2.63246	3
	2	88.5442	2.47954	3				84.4118	1.51099	3
	4	71.909	1.84861	3				64.4054	2.3843	3
	6	63.179	2.04744	3				56.7386	2.30122	3
	8	55.2372	0.900483	3				53.2607	2.95729	3
	10	48.2193	1.26773	3				46.235	2.85623	3
Sup Figure 3c			GTT
	N1	N2	N3	N4	N5		N1	N2	N3	N4	N5		N1	N2	N3	N4	N5
minutes	CTR-NCD						CTR-HFD						HuRAKO-HFD
0	5.9	4.4	6.8	4.6	4.5		5.8	6.6	6.8	7	7		8	6.4	7	7.7	7.2
15	17.4	15.5	13.6	15.8	17.9		17.6	17.7	20.2	22.2	21.4		21.9	18.4	19.5	23.5	17.5
30	20.7	16.1	17.1	18.7	17.8		18.1	22.1	23.3	23.2	21.6		26.9	23.1	24.5	23.9	23.6
60	14.8	10.8	9.4	14.7	11.7		12.5	16.4	18.1	14.6	18.5		21	21.4	21.3	18.5	17.2
90	9.6	7.8	7.9	10	6.9		9.7	10.4	11.5	8.9	11		14.7	14.7	15	12.1	16.6
120	8.3	6.4	8	6.8	5.3		6.7	8.3	8.5	7.2	8.5		10.4	10.2	10.8	9.3	13.1
AUC	CTR-NCD	CTR-HFD	HuRAKO-HFD
N1	1628	1481	2221
N2	1282	1741	2080
N3	1279	1894	2147
N4	1535	1721	2006
N5	1340	1872	2058
Sup Figure 3d
ITT	N1	N2	N3	N4	N5		N1	N2	N3	N4	N5		N1	N2	N3	N4	N5
minutes	CTR-NCD						CTR-HFD						HuRAKO-HFD
0	6.8	7.8	8.8	8.1	7.5		10.2	8.2	7.8	10.9	11.4		10	10.3	11.2	12.4	10.1
15	3.3	2.6	3.2	3.6	3.6		6.2	6.3	6	5.3	5.3		9.4	8.5	7.3	6.4	9.5
30	1.9	1.6	1.1	2.8	2.5		4.9	5.1	4.4	3.7	4.4		5.8	5.2	5.5	5.4	6.4
60	1.4	1.3	0.9	3.2	3.9		3.6	4	3.4	3.4	4.8		5.5	5.2	4.6	4.4	5.7
90	3.7	2.6	1.6	2.6	2.9		4.6	3.9	3.9	4.8	3.5		7.5	5	4.8	7.4	5.5
120	4.2	3.6	3.2	4.3	3.9		4.6	4.6	6.3	4.3	6.2		7.8	6.3	5.6	5	7.5
AUC	CTR-NCD	CTR-HFD	HuRAKO-HFD
N1	359.3	594.8	853.5
N2	304.5	576.8	722.3
N3	261.8	561	683.3
N4	416.3	555	739.5
N5	429	606	810.8
